# Supplementary material for: A heterogeneous artificial stock market model can benefit people against another financial crisis
Source: PLoS One. 2018 Jun 18;13(6):e0197935. doi: 10.1371/journal.pone.0197935 (PMC6005484; doi:10.1371/journal.pone.0197935)
Supplement: S1 Software — (ZIP) [file pone.0197935.s001.zip]

Archive with 59 entries (57 files):
- ASMforPLos/
- ASMforPLos/.libs/
- ASMforPLos/Agent.h
- ASMforPLos/Agent.m
- ASMforPLos/Agent.o
- ASMforPLos/asm.exe
- ASMforPLos/asm.scm
- ASMforPLos/ASMBatchSwarm.h
- ASMforPLos/ASMBatchSwarm.m
- ASMforPLos/ASMBatchSwarm.o
- ASMforPLos/ASMModelParams.h
- ASMforPLos/ASMModelParams.m
- ASMforPLos/ASMModelParams.o
- ASMforPLos/ASMModelSwarm.h
- ASMforPLos/ASMModelSwarm.m
- ASMforPLos/ASMModelSwarm.o
- ASMforPLos/ASMObserverSwarm.h
- ASMforPLos/ASMObserverSwarm.m
- ASMforPLos/ASMObserverSwarm.o
- ASMforPLos/BFagent.h
- ASMforPLos/BFagent.m
- ASMforPLos/BFagent.o
- ASMforPLos/bfagent.txt
- ASMforPLos/BFCast.h
- ASMforPLos/BFCast.m
- ASMforPLos/BFCast.o
- ASMforPLos/BFParams.h
- ASMforPLos/BFParams.m
- ASMforPLos/BFParams.o
- ASMforPLos/BitVector.h
- ASMforPLos/BitVector.m
- ASMforPLos/BitVector.o
- ASMforPLos/ChangeLog
- ASMforPLos/Dividend.h
- ASMforPLos/Dividend.m
- ASMforPLos/Dividend.o
- ASMforPLos/main.m
- ASMforPLos/main.o
- ASMforPLos/Makefile
- ASMforPLos/MovingAverage.h
- ASMforPLos/MovingAverage.m
- ASMforPLos/MovingAverage.o
- ASMforPLos/Output.h
- ASMforPLos/Output.m
- ASMforPLos/Output.o
- ASMforPLos/Parameters.h
- ASMforPLos/Parameters.m
- ASMforPLos/Parameters.o
- ASMforPLos/README
- ASMforPLos/Specialist.h
- ASMforPLos/Specialist.m
- ASMforPLos/Specialist.o
- ASMforPLos/stockData-Tue_Jan__1_00_10_08_2002.hdf
- ASMforPLos/stockData-Tue_Jan__1_00_37_26_2002.hdf
- ASMforPLos/stockData-Tue_May_31_11_14_00_2011.hdf
- ASMforPLos/World.h
- ASMforPLos/World.m
- ASMforPLos/World.o
- ASMforPLos/Zero.txt
