# Supplementary material for: A heterogeneous artificial stock market model can benefit people against another financial crisis
Source: PLoS One. 2018 Jun 18;13(6):e0197935. doi: 10.1371/journal.pone.0197935 (PMC6005484; doi:10.1371/journal.pone.0197935)
Supplement: S1 Software — (ZIP) [file pone.0197935.s001.zip › ASMforPLos/Agent.h]

#import <objectbase.h>               //Agent is a SwarmObject
#import <objectbase/SwarmObject.h>
#import <collections.h>
#import "World.h"


@interface Agent:SwarmObject          
{
  @public
  double demand;	/*" bid or -offer"*/ 
  double profit;	/*" exp-weighted moving average "*/
  double wealth;	/*" total agent wealth "*/
  double position;	/*" total shares of stock "*/
  double cash;	        /*" total agent cash position "*/ 
  double initialcash;
  double minholding;
  double mincash;
  double intrate; 
  double intratep1;      //intratep1 = intrate + 1.0;
  double price;         // price is maintained by World
  double dividend;      // dividend is maintained by World
  int myID;
  @protected
    id <List> agentList;
}


+ setWorld: (World *)aWorld;

- setID: (int)iD;
- (int)getID;
- setPosition: (double)aDouble;
- setintrate: (double)rate;
- setminHolding: (double)holding   minCash: (double)minimumcash;
- setInitialCash: (double)initcash;
- setInitialHoldings;
- (void)setAgentList: aList;

- getPriceFromWorld;
- getDividendFromWorld;

- creditEarningsAndPayTaxes;
- (double)constrainDemand: (double *)slope : (double)trialprice;
- (double)getAgentPosition;
- (double)getWealth;
- (double)getCash;

//Methods specified by each agent type
- prepareForTrading;   
- (double)getDemandAndSlope: (double *)slope forPrice: (double)trialprce;
- updatePerformance;

- (void)bareLispOutDeep: stream;

- (void)lispSaveStream: stream Double: (const char*) aName Value: (double)val;

- (void)lispSaveStream: stream Integer: (const char*) aName Value: (int)val;
@end
