# Supplementary material for: A heterogeneous artificial stock market model can benefit people against another financial crisis
Source: PLoS One. 2018 Jun 18;13(6):e0197935. doi: 10.1371/journal.pone.0197935 (PMC6005484; doi:10.1371/journal.pone.0197935)
Supplement: S1 Software — (ZIP) [file pone.0197935.s001.zip › ASMforPLos/ASMModelParams.h]

#import <objectbase/SwarmObject.h>

@interface ASMModelParams: SwarmObject
{
@public
  int numBFagents;  /*" number of BFagents "*/
  float initholding;
  double initialcash;
  double minholding;
  double mincash;
  double intrate;
  int ag_f;
  int ag_m;
  int ag_s;   //¿ìÖÐÂýËÙÑ§Ï°±ÈÀý

  int fcast_b;
  int fcast_m;
  int fcast_s;  // ¸÷ÖÖfcast¼¯µÄ±ÈÀý

  float perRational; //ÀíÐÔagentËùÕ¼±ÈÀý
  int  perN;           //·ÇÀíÐÔÖÐNo_intelligence Óë Le_intelligence
  int  perL;

  //Dividend parameters
  double baseline;   //Also used by World.The centerline around which deviations are computed.
  double mindividend;
  double maxdividend;
  double amplitude;
  double period;
  int exponentialMAs;   //Also used by World.//pj:was BOOL
  //Specialist parameters
  double maxprice;
  double minprice;
  double taup;
  int sptype;
  float sigma;
  int maxiterations;
  double minexcess;
  double eta;
  double etamax;
  double etamin;
  double rea;
  double reb;
  int randomSeed;
  //Agent parameters overridden by the BFagent.  
  //These might be used for other agents that a user implements. 
  double maxbid; 
  double maxdev;
  int setOutputForData;
};

@end
