# Supplementary material for: A heterogeneous artificial stock market model can benefit people against another financial crisis
Source: PLoS One. 2018 Jun 18;13(6):e0197935. doi: 10.1371/journal.pone.0197935 (PMC6005484; doi:10.1371/journal.pone.0197935)
Supplement: S1 Software — (ZIP) [file pone.0197935.s001.zip › ASMforPLos/bfagent.txt]

bfagent.h    AgentType  AgentTypeB

asmModelswarm.m   createagents·½·¨

bfagent.m    

	//if Le_intelligence radomly taking a forecast
        if(Agtype==Le_intelligence){
                  int ppt;
				  ppt=irand(privateParams->numfcasts);
                  bestForecast=[fcastList atOffset: ppt]; 

				  pdcoeff = [bestForecast getAval];
                  offset = [bestForecast getBval]*dividend + [bestForecast getCval];
                  forecastvar = (privateParams->individual? [bestForecast getVariance]: variance);
                  [bestForecast setLastused: currentTime];

		               }
      }
      else{  //ÁãÖÇÄÜÌå
	         [self getPriceFromWorld];
             [self getDividendFromWorld]; 
             double fore=price+dividend;  //ÉÏÆÚ
             double nowfore;
            do{
			    pdcoeff=params->a_min+urand()*(params->a_max-params->a_min);
		  
		        double temp1,temp2,vaprice;
		        temp1=params->b_min+urand()*(params->b_max-params->b_min);
		        temp2=params->c_min+urand()*(params->c_max-params->c_min);
		        offset=temp1*dividend+temp2;
			    nowfore=pdcoeff*fore+offset;
			}while(fabs(nowfore-fore) > maxdev)

			forecastvar=(nowfore-fore)*(nowfore-fore);
	    }

       divisor = privateParams->lambda*forecastvar;
