# Supplementary material for: A heterogeneous artificial stock market model can benefit people against another financial crisis
Source: PLoS One. 2018 Jun 18;13(6):e0197935. doi: 10.1371/journal.pone.0197935 (PMC6005484; doi:10.1371/journal.pone.0197935)
Supplement: S1 Software — (ZIP) [file pone.0197935.s001.zip › ASMforPLos/ChangeLog]

2003-06-09 Thomas Badegruber <badegruber@localhost.localdomain>
	* BFagent.h: created new ivar medianstrength for use in fMoments,
	local variable in GA and fMoments still called medstrength.
	* BFagent.m: changed bitDistribution to count only bits of
	forecast that were used within the last 10000 periods. changed
	fMoments to calculate means and absolute mean deviations of
	forecast parameters and forecast variance.
	* BFCast.m ([BFCast -createEnd]): introduced new ivar lastused to
	track last actual use of forecast in contrast to lastactive, that
	tracks when forecast was last in activelist.
2003-06-07 Paul E. Johnson <pauljohn@pjdell.pols.ukans.edu>
	* Output.h (SwarmObject): seems to me bs[] array only should have 12
	items if BFParams only lists 12 conditions being monitored. This
	whole setup is horribly hard wired to the particular 12 bits
	described in BFParams.
	* Dividend.m ([Dividend -initNormal]): subtract 5 from system seed
	rather than add to get seed.
2003-06-06 Paul E. Johnson <pauljohn@pjdell.pols.ukans.edu>
	* BFagent.m ([BFagent -getNfcasts]): retrieve the number
	of forecasts that is in use. Primarily for use in Output.m
2003-06-06 Thomas Badegruber <badegruber@localhost.localdomain>
	* asm.scm (cons): changed values to mirror original publication
	* Output.m ([Output -createTimePlots]): changed createTimePlots
	and calculateBitData to correctly count and plot averages of the
	now 12 information bits grouped in technical, fundamental, dummy
	and overall bits.
	* Dividend.m (normal) new function that returns a normally
	distributed random variable. copied from original version to see
	if algorithm leads to changes in results. function is currently
	not in use.
	* BFagent.m: removed variable minstrength. increased currentTime
	by one to fix discrepancy between counting of of modeltime,
	lastused and count. selection of rules is now based on minimum
	actual variance (actvar), but demand function still uses
	variance. see lebaron (1999) for reasons.
	([BFagent -updatePerformance]): variance reset to initial value as
	long as currentTime < tauv. moving average calculation for actvar
	begins at time 1.
	([BFagent -performGA]): changed some methods inside GA to
	calculate and deal with median strength. fixed very bad error in
	sorting algorithm in MakePool. changed selection of candidates in
	Tournament. included actvar and removed the assignment of a new
	strength value in CopyRule. in Mutate, the value of bool variable
	changed is only set to YES if the range of the variable (a,b, or
	c) != 0. mutations of b, which is usually set to 0 do not cause
	changed to be set to YES. unused rules or rules that have not been
	matched for a long time get median strength in Mutate
	method. count value of mutated rules is not reset to 0. In
	Crossover, lastactive of new rule is calculated as average of its
	parents, count is set to the smaller value of both parents,
	strength is set to median strength if rule has not been used at
	all or for a long time.GetMort now includes all three methods for
	selecting rules to leave, although GetMort is not used as long as
	newlist and rejectlist are of the same size. In Generalize,
	varvalue is replaced by actvar to calculate a variance backwards
	out of median strength.
	* BFagent.h: changed variable names from avgstrength to
	medstrength since BFagent now uses median strength instead of
	average strength.
	* BFParams.m ([BFParams -init]): reduced the set of information
	bits to fit original publications.
	* BFCast.m ([BFCast -updateSpecfactor]): changed calculation of
	specfactor, since condbits is already adjusted for
	nnulls. implemeneted get and set method for actvar and included it
	in copyEverthingFrom.
	* BFCast.h (SwarmObject): added new ivar actvar to hold actual
	variance, the current variance estimate of a forecast. forecast
	variance itself is only updated during GA. introduced get and set
	method for actvar.
	* ASMModelSwarm.m ([ASMModelSwarm -buildActions]): changed the
	number of warmup runs to 501 from 502, deleted additional
	periodActions at time 0 to fix discrepancy between the counting of
	modeltime, lastused and count in BFagent.
2003-05-18 Paul E. Johnson <pauljohn@pjdell.pols.ukans.edu>
	* Output.m ([Output -calculateBitData]): csfreq is new ivar to
	remember important values that are graphed.
	* BFParams.m: delete getDouble because of memory leak.
	* ASMBatchSwarm.m ([ASMBatchSwarm -buildActions]): output updates
	to suit graph usage changes in Output
	* Output.m ([Output -createEnd]): simplified data storage options.
	Now only save time streams as C fprintf text and HDF vectors
	through graphs.
2003-05-17 Paul E. Johnson <pauljohn@pjdell.pols.ukans.edu>
	* Output.m ([Output -calculateBitData]): new method, separated
	from writeData method
	([Output -getCS:i]): new method to give cs data for plotting
	* ASMObserverSwarm.m ([ASMObserverSwarm -buildObjects]): moved
	graphs of price and volume int Output.m.
	([ASMObserverSwarm -_writeRawData_]): deleted. Not needed due to
	redesign.
2003-05-16 Paul E. Johnson <pauljohn@pjdell.pols.ukans.edu>
	* BFagent.h (Agent): remove lastgatime and avgspecificity.
	Have to declare all these methods in order for them to be inherited.
- (BFCast *) CopyRule:(BFCast *) to From: (BFCast *) from;
- (void) MakePool: (id <List>)rejects From: (id <Array>) list;
- (BOOL) Mutate: (BFCast *) new Status: (BOOL) changed;
- (BFCast *) Crossover:(BFCast *) newForecast Parent1: (BFCast *) parent1 Parent2: (BFCast *) parent2;
- (void) TransferFcastsFrom: newList To: forecastList Replace: rejects;
- (BFCast *) GetMort: (BFCast *) new Rejects: (id <List>) rejects;
- (void) Generalize: (id) list AvgStrength: (double) avgstrength;
- (BFCast *) Tournament: (id <Array>) list;
- (double) CalculateAndUseMadv;
- (double) CalculateAvAndMinstrength;
- (BFCast *) CreateFcastAvstrength: (double)avstrength Madv: (double)madv;
- (BOOL) PickParents: (BFCast *) aNewForecast;
	* BFagent.m ([BFagent -CalculateAvAndMinstrength]): new method to clean up GA.
	([BFagent -CalculateAndUseMadv]): new method to clean up GA.
	([ -CalculateAvAndMinstrength]): new method to clean up GA.
	([BFagent -CreateFcastAvstrength:Madv:]): new method to clean up GA.
2003-03-26 Paul E. Johnson <pauljohn@pjdell.pols.ukans.edu>
	* BFagent.m: close memory leak in prepareForTrading. Was caused
	by getDouble() function, which had called a probeAsDouble.
	* ASMModelSwarm.m ([ASMModelSwarm -buildObjects]): remember
	randomSeed all the time, whether we put it in or not.
2003-03-27 Paul E Johnson <pauljohn@ukans.edu>
	* ASMObserverSwarm.m ([ASMObserverSwarm -buildObjects]): Thomas
	Badegruber pointed out ASM crashes on windows systems and
	submitted a patch.
2003-03-27 Paul E. Johnson <pauljohn@pjdell.pols.ukans.edu>
	* World.m (changes): Rewrite all MA code to access Swarm
	Arrays, not C arrays. This is for serialization.
	(NWORLDBITS): Stop calculating NWORLDBITS, just declare
	a number in World.h. This allows the realworld array to be
	statically allocated.
	* World.h (SwarmObject): convert priceMA, oldpriceMA and divMA and
	olddivMA into Swarm Arrays for serialization.
	* World.m (changes): Serialization: eliminate dynamic memory
	allocation of
	* BFagent.m ([BFagent -collectWorldData:]): init for BitVector
	need. Serialzation was the reason.
	* BFCast.m ([BFCast -init]): must call init in BitVector every
	time a BitVector is created.
	* BitVector.h: changed createEnd to init method, for serialization.
	* ASMModelSwarm.m ([ASMModelSwarm -lispLoadAgents:]): new method
	to restore agents from the saved scm file
	([ASMModelSwarm -createAgents]): separate method to create
	agents. Used only if an input scm file is not present.
	* BFCast.m ([BFCast -init]): new method to initialize the BFCast.
	Same work used to be done in createEnd, but serialization conflicts
	with that usage.
	* BFagent.m ([BFagent -createNewForecast]): call init method when
	BFCast is created. needed for serialization.
2003-03-27 <Anwender@BANK99>
	* SOCagent.m ([SOCagent -PickParents:]): introduced first type of
	social behaviour: look at strongest forecast of agent at offset 0
	and copy it.
2003-03-27 Thomas Badegruber <thomas.badegruber@uni-graz.at>
	* BFagent.m ([BFagent -updateActiveList:]): introduced
	strongestBFCast as instance variable for use in
	SOCagent. SOCagents are able to ask each other for strongest
	forecast. also created get-method for strongestBFCast
	* BFParams.h: added psocial and startsocial to list of parameters
	that can be read out of asm.scm. corresponding changes also in
	BFParams.m and asm.scm.
	* ASMModelSwarm.m deleted comments and examples of previous
	versions
	* World.m: also deleted comments.
	* Dividend.m ([Dividend -initNormal]): also deleted comments.
	* BFCast.m: also deleted comments.
	* ASMBatchSwarm.m ([ASMBatchSwarm +createBegin:]): deleted
	legacies of older versions that were already commented out.
	* BFagent.m ([BFagent -performGA]): removed lastgatime variable,
	because it is of no use
	* ASMObserverSwarm.m ([ASMObserverSwarm -buildObjects]): inserted
	if ([controlPanel getState] == ControlStateQuit) return self; to
	fix troubles when pressing Quit on controlpanel. fixed error in
	enableDestroyNotification for volumeGraph
	([ASMObserverSwarm -drop]): inserted
	[priceGraph drop];
	[volumeGraph drop];
	[positionHisto drop];
	[relativeWealthHisto drop]; to fix trouble at shutdown in Windows
	* BFagent.m: got rid of all unneccessary comments and explanations
	of previous versions of the market in BFagent.m, eliminated
	WEIGHTED == 1 part, since it did not work. deleted alternative
	implementation to create activelist. removed empty methods that
	were designed for ANNagents. gotten rid of av, bv ignoring BLs
	comment in updatePerformance, used a, b that are based on tauv
	instead. usefulnes of global_mean seriously in doubt since it is
	only used at start when new forecasts are created. removed
	lastgatime variable and method because its of no use
2003-03-26 Paul E. Johnson <pauljohn@pjdell.pols.ukans.edu>
	* ASMModelSwarm.m ([ASMModelSwarm -buildObjects]): remember
	randomSeed in asmModelParams. This means if a randomSeed is not
	entered by the user, the one chosen by Swarm will be recorded.
	* asmModelParamsrandomSeed variable will equal the GUI input,
	otherwise it will equal the value used by the default or the CLI.
	* BFagent.m ([BFagent -MakePool:From:]): fix bug where only
	npool-1 rules were created. iterate from 1 to n, not 1 to n-1.
2003-03-26 Thomas Badegruber <thomas.badegruber@uni-graz.at>
	* ASMModelParams.m ([ASMModelParams +createBegin:aZone]): removed
	tauv, lambda and initvar from asm.scm and the probemap in
	ASMModelParams.m because they are not needed, since pj introduced
	the BFParams
	* BFagent.m ([BFagent -prepareForTrading]) fixed the memory leak
	at the very end of the method. it now says
	divisor=privateParams->lambda*forecastvar; instead of
	divisor =getDouble(privateParams,"lambda")*forecastvar;
2003-03-25 Paul E. Johnson <pauljohn@pjdell.pols.ukans.edu>
	* ASMObserverSwarm.m ([ASMObserverSwarm
	-_relativeWealthHistoDeath_:]): windows users say Swarm crashes on
	shutdown.
>>>>>>> 1.28.2.10
2003-03-18 Paul E Johnson <pauljohn@pauljohn.pols.ukans.edu>
	* BFagent.m ([BFagent -updateActiveList:]): Looking for speedups in
	calculations after gcc profiling pointed at this as a slow down. Done
	by saving values of real world once for each batch of forecasts and only
	making one "getConditions" call on each forecast.
	int * real = [worldvalues getConditions];
	index=[ fcastList begin: [self getZone]];
for ( aForecast=[index next]; [index getLoc]==Member; aForecast=[index next] )
	{
	int * conditions = [aForecast getConditions];
	if ( conditions[0] & real[0] ) continue ;
	if ( conditions[1] & real[1] ) continue ;
	if ( conditions[2] & real[2] ) continue ;
	[activeList addLast: aForecast];
	}
[index drop];
	* ASMModelSwarm.m ([ASMModelSwarm -buildActions]): explore variations to
	make model run faster. Stop using createActionForEach. Consider 2 alternatives,
	both equally fast. See comments.
2003-03-11 Paul E Johnson <pauljohn@pauljohn.pols.ukans.edu>
	* World.m ([World +nameOfBit:]): NUMWORLDBITS is an unsigned, have
	to cast as (int) in order to do comparisons. Necessitated by
	gcc-3.3
	* BFagent.m ([BFagent -performGA]): Thomas Badegruber pointed out
	typos on lines 1199 1455. He says they don't affect results.
2002-10-02 Paul E Johnson <pauljohn@ukans.edu>
	* World.m (bitnamelist): Put parens around GETMA macro. Thanks to
	Thomas Badegruber for pointing out the problem and the
	fix.<thomas.badegruber@uni-graz.at>
	* asm.scm (cons): add D0 to all double valued entries. Windows
	users got crashes without them.
2001-11-25 <pauljohn@dv01m45.lawrence.ks.us>
	* ASMModelSwarm.m ([ASMModelSwarm -buildObjects]): No need to set
	world or agentList in Specialist anymore. See below where performTrading
	and completeTrading are discussed.
	* Specialist.h: changed performTrading method to performTrading:
	Market: and completeTrades is now completeTrades: Market:. This
	way, the agent list and the market are explicitly passed in every
	time. There is no need for Specialist class to have IVARs world
	and agentList, so now the Specialist class can be archived without
	any hassle. That is, putShallow should work.
2001-11-08 <pauljohn@dv01m45.lawrence.ks.us>
	* Output.m ([Output -writeData]): Necessary to have hdf5 archives
	putDeep because they can't save ordinary C arrays otherwise.
2001-11-06 <pauljohn@dv01m45.lawrence.ks.us>
	* World.m (changes): Converted pricehistory and divhistory back to
	dynamically allocated arrays. This was done because the Swarm
	archiver was writing those arrays at every timestep, massively
	filling up filespace. Don't know how to selectively write
	variables from objects yet.
2001-11-03 <pauljohn@dv01m45.lawrence.ks.us>
	* BFagent.m ([BFagent -initForecasts]): Now privateParams is a
	truely separate instance of BFParams, one for each object. The old
	way of using the same instance for all agents seemed fraught with
	danger.
	* BFParams.m ([BFParams -copy:aZone]): New method to create a copy
	of an instance and return it. Does detailed copy of all ivars,
	including dynamically allocated arrays.
	([BFParams -copyProbList:p:size]): used in copy: method. This takes
	a pointer to a double array and replaced the problist with it.
	([BFParams -copyBitList:Length:size]): copies a bitlist and replaces
	existing bitlist with it.
2001-11-02 <pauljohn@dv01m45.lawrence.ks.us>
	* BFParams.m ([BFParams -init]): Commented out "myWorld" array,
	couldn't find any place it was used. Also commented out
	lastgatime, couldn't figure why that value was kept here in the
	parameters object, rather than in the BFagent. Maybe there's a
	reason, but I can't find it.
	* ASMObserverSwarm.m ([ASMObserverSwarm -expostParamWrite]): fixed
	expostParamWrite error (due to unavailability of time at
	shutdown).
	([ASMObserverSwarm -buildObjects]): show probe map for BFParams
	object.
2001-11-02 Paul E. Johnson <pauljohn@pjdell.pols.ukans.edu>
	* ASMObserverSwarm.m ([ASMObserverSwarm -buildObjects]): create
	IVAR output, an aOutput object. This must exist as soon as the GUI
	comes up, because the GUI buttons allow people to write
	output. So, the output has to exist before the control panel stops
	the simulation, and then the output object must be passed along to
	ASMModelSwarm, where in turn the buildObjects method sticks some
	things into the Output object. This is at the outer limits of my
	patience.
	([ASMObserverSwarm -drop]): make sure the expostParamWrite method
	is called, to save a copy of parameters at shutdown time if
	writeParams==1;
	* Output.m ([Output -initializeHDFWriter]): Trying to stop the
	nuisance of the empty hdfGraph file that was created from runs
	that had data writing turned off.
	* ASMObserverSwarm.m ([ASMObserverSwarm -buildObjects]): put
	control panel set state stopped before model swarm is
	created. That way, any magic done in Parameters class will be
	taken into account when the model is created.
2001-10-26 Paul E Johnson <pauljohn@ukans.edu>
	* ASMModelSwarm.h: delete warmupStepDividend and warmupStepPrice.
	Delete the -initPeriod: method. It was superflous
	* ASMModelSwarm.m ([ASMModelSwarm -initPeriod:]): This method is
	unnecessary. It can be replaced by a createAction in time 0 to the
	startupSchedule. Note memory leaks of undropped objects in the
	warmUp: method.
	([ASMModelSwarm -doWarmupStep]): new method to replace the 3
	separate methods,
	- warmupStepDividend;
	- warmupStepPrice;
	I verified that the simulation is exactly the same after this
	change.
	* ASMModelSwarm.h: convert warmUp and initPeriod to methods. Don't
	know why they were C functions before. Did Autodoc documentation.
2001-10-26 <pauljohn@dv01m45.lawrence.ks.us>
	* BFagent.h (Agent): nactive removed from IVAR list, it is used
	only in prepareForTrading, so it is defined there.
2001-10-25 <pauljohn@dv01m45.lawrence.ks.us>
	* World.m (GETMA): GETMA(ma,i) is a macro that tells the given ma
	whether to get the exponential or regular ma. IT gets it from the
	i'th element of the array of moving averages.
	* World.h (SwarmObject): delete awieght, bweight. That gets taken
	care of byMovingAverage now. priceMA, divMA, oldpriceMA, olddivMA
	objects now replace old mas. These MA objects keep both regular and
	exponential MAs, and retrieve them with getMA and getEWMA.
2001-10-25 <pauljohn@ukans.edu>
	* World.m: Moved define NMAS into World.h, converted pointers to
	arrays[NMAS], got rid of alloc's in World.m.
	* World.m: Moved define UPDOWNLOOKBACK into World.h,
	converted pointers to arrays[NMAS], got rid of alloc's in World.m.
2001-10-25 Paul E Johnson <pauljohn@ukans.edu>
	* BFagent.m ([BFagent -CopyRule:to:from]): minstrength has to be
	put back in as a global variable because it is used in the
	performGA as well as CopyRule methods. Changing it to a local
	variable broke CopyRule for some forecasts in which Count=0. That
	was hard to track down, I'll tell ya.
2001-10-24 Paul E Johnson <pauljohn@ukans.edu>
	* ASMObserverSwarm.hm (GUISwarm): Found way to make histograms
	work without using these IVARS *position, *wealth,and
	*relativeWealth. That means no more need for calloc calls in the
	m file and it also means that this model should respond well if
	agents are removed or added (i.e., numagents need not be a
	constant).
	* Output.m ([Output -writeData]): hdfWriter is an EZGraph that
	does not show on the screen, but it dumps its time series into a
	file. That means there are 3 data outputs: 1 text, 1 archiver
	dump (either hdf5 or scm) and 1 hdf5. This new EZGraph writer
	requires a newish edition of swarm.
2001-10-23 <pauljohn@dv01m45.lawrence.ks.us>
	* ASMObserverSwarm.h (GUISwarm): Convert volumeGraph to EZGraph
	format, insert _volumeGraphDeath_ method for destroy notification.
2001-10-23 Paul E Johnson <pauljohn@ukans.edu>
	* ASMObserverSwarm.m ([ASMObserverSwarm -buildObjects]): Convert
	Graph to EZGraphs, create _priceGraphDeath_: method for destroy
	notification.
2001-06-29 Paul E. Johnson <pauljohn@pjdell.pols.ukans.edu>
	* BFParams.m ([BFParams -createEnd]): init method name changed to
	createEnd, so that these settings are ready from the moment the
	object is created.
	* Output.hm (SwarmObject): new dataArchiver object, writes in hdf5
	or lisp, according to cpp flag.
	* Parameters.h: New class to collect up parameter creation
	* Output.m ([Output -createEnd]): create timeString variable to
	capture current time. Purify it. Use it in naming files
2001-06-28 Paul E. Johnson <pauljohn@pjdell.pols.ukans.edu>
	* ASMObserverSwarm.m ([ASMObserverSwarm -buildObjects]): fix
	coding for graphs to unrwap object creation because Swarm no
	longer returns values from creating methods.
2001-02-08 Paul E Johnson <pauljohn@ukans.edu>
	* Specialist.[hm]: removed setEtaMax/setEtaMin methods because
	they were never used. Cleaned out unused variables.
	* Specialist.[hm]: removed init method, because its work has been
	reallocated to other methods.
	* ASMObserverSwarm.m ([ASMObserverSwarm -expostParamWrite]): If
	writeParams is YES at the end of the run, it dumps a copy of the
	settings. That way, there will always be a record of the
	simulation, even if the user punches the "writeSimulationParams"
	button only at the very beginning.
	* Output.m ([Output -writeParams:BFAgent:Time:t]): Moved all
	archiver-creating code and parmeter writing activity in here.
	* ASMObserverSwarm.m ([ASMObserverSwarm -writeSimulationParams]):
	Whenever you punch the "writeSimulationParams" button, it tells
	Output object to dump out a time-keyed set of parameters to
	asm.scm. Note: If user does this before the model has started,
	nothing happens because there are no objects to save yet. But it
	will turn on a switch that causes params to be automatically saved
	at the end of the run.
	* ASMModelSwarm.m ([ASMModelSwarm -createEnd]): added, set
	modelTime=0;
	* ASMModelSwarm.m ([AsmModelSwarm -getModelTime): get
	method to allow other classes to find out what Swarm "time step"
	the model is on.
2001-02-07 Paul E Johnson <pauljohn@ukans.edu>
	* Output.m ([Output -dumpParametersModel:BFAgent:]): New method,
	Model can tell it to do this and it will decide whether to use
	Lisp or HDF5 and create a time-stamped parameter output file.
	* Output.m([Output -createEnd]): runTime is now calculated at
	create time, so that any output files can be time stamped.
	* main.m (main): Now it will dump parameter values at the end of
	the run, whatever Output is supposed to dump, will get dumped,
	with a time-stamp.
	* ASMModelSwarm.m (buildObjects): get rid of conditional round
	output object creation/setting. We are always setting up an output
	object, whether or not the user wants to actually output
	data. This gets rid of one layer of stupidity.
	* ASMModelSwarm.m (initOutputForDataWrite): delete this method and
	associated IVAR
	* ASMModelParams.m ([ASMModelParams +createBegin:aZone]): added
	probe for setOutputData
	* asm.scm (cons): added setOutputForData 1 to initialize it.
2001-02-06 Paul E Johnson <pauljohn@ukans.edu>
	* BFCast.m: added import of <misc.h>
2000-06-16 Paul Johnson <pauljohn@dellap.pols.ukans.edu>
	* main.m (main): lispAppArchiver loading for ASMBatchSwarm
	* ASMBatchSwarm.m ([ASMBatchSwarm -buildObjects]): batch model
	load parameters from asm.scm. Adjust asm.scm accordingly.
2000-06-08 Paul Johnson <pauljohn@ukans.edu>
	* Output.h:Removed the following methods:
		-setNumBFagents: (int)BFagents;
		-setInitHolding: (float)Holding;
		-setInitialCash: (double)initcash;
		-setminHolding: (double)holding minCash: (double)minimumcash;
		-setIntRate: (double)Rate;
	-setBaseline: (double)theBaseline;
		-setmindividend: (double)minimumDividend;
	-setmaxdividend: (double)maximumDividend;
	-setTheAmplitude: (double)theAmplitude;
		-setThePeriod: (int)thePeriod;
	-setExponentialMAs: (BOOL)aBool;
		-setMaxPrice: (double)maximumPrice;
		-setMinPrice: (double)minimumPrice;
		-setTaup: (double)aTaup;
		-setSPtype: (int)i;
		-setMaxIterations: (int)someIterations;
		-setMinExcess: (double)minimumExcess;
		-setETA: (double)ETA;
		-setETAmin: (double)ETAmin;
		-setETAmax: (double) ETAmax;
		-setREA: (double)REA;
		-setREB: (double)REB;
		-setSeed: (int)aSeed;
		-setTauv: (double)aTauv;
		-setLambda: (double)aLambda;
		-setMaxBid: (double)maximumBid;
		-setInitVar: (double)initialVar;
		-setMaxDev: (double)maximumDev;
	* ASMModelSwarm.m ([ASMModelSwarm): removed parameter setting
	activity to separate class called ASMModelParams. That class also
	has probes now. So no more need for createBegin. Deleted all
	IVARS from ASMModelSwarm.h that are in the param object, use -> to
	get params back from parameter object.
	* ASMModelSwarm: Removed initParamForWrite. Now archiver can put
	shallow and it works fine.
2000-06-02 Paul Johnson <pauljohn@valinux.pols.ukans.edu>
	* BFagent.h (Agent): Closed memory leaks by [index drop]. Still
	some small leak in the GA code.
2000-06-01 Paul Johnson <pauljohn@ukans.edu>
	* BFagent.m : Added BitVector usage, added methods -updateActiveList and
	-collectWorldData.
	* BitVector.h,m: Created this class, used in both BFagent.m and BFCast.m.
2000-05-31 Paul E. Johnson <pauljohn@dv241s58.lawrence.ks.us>
	* BFagent.m: Crossover: added calculation of new forecast's
	Strength, based on bfagent code. Tried to sort out
	mistake/differences between bfagent and BFagent.
	*BFagent.m: moved the "world getting" capability from
	+prepareForTrading to -prepareForTrading. Each agent gets its own
	copy of the world now. No more need to execute +prepareForTrading
	anymore.
	* BFagent.m: Use "updateSpecfactor" whenever conditions are changed in a
	BFCast.
	* BFagent.m: prepareForTrading: commented out previous code to select
	activeList on grounds it was false. Instead, created routine to
	check forcast's bits, and for each non 00 bit, check if it matches
	the world. There's some fat to be removed here, but at least it
	is not logically wrong.
	* BFCast.m: added "updateSpecfactor" method.
2000-05-30 Paul Johnson <pauljohn@ukans.edu>
	* BFagent.m: Found vital flaw in original ASM model--forecasts
	were not updated. Dynamics look more persuasive after
	fixing. Created "updateForecast" method in BFCast class to do this.
	* BFagent.m (prepareForTrading): lActiveList commented out. It is never used!
	* ASMModelSwarm.m: [BFagent init] no longer needed.
	[BFagent didInitialize] no longer needed.
	* BFagent.m: Note makebittables is now moved to BFCast.m.
	free method removed, now handled by drop method in BFCast.m
	Commented out usage of lActiveList, since it is a memory leak and seems to serve no purpose
2000-05-28 Paul E. Johnson <pauljohn@dv241s58.lawrence.ks.us>
	* BFCast.m: This is a new class that has the same basic structure
	as the BF_Cast struct that used to be in BFagent.h. It has
	get/set methods for all the variables. Most importantly, is has
	the makebittables() function and the bit management
	interface/functions. All bit management is handled by methods
	like getConditions, getConditionsBit: , setConditions:
	setConditionsBit: To:, and so forth.
	* BFagent.m: A complete clarification/reconstruction of the
	BFagent code, that eliminates as much as possible any of the
	spaghetti flavor of the previous BFagent code.
	1. Separates into 2 new classes the 2 big structs in BFagent.h,
	and creates an interface for putting information into BFCasts (the
	bit string forecast class) and BFParams ( the parameter keeping
	object). The beauty of this is that almost all (99.5%) of the bit
	math is moved into that separate class, and the BFagent can change
	the values of bits by just telling a forecast object to do it, as
	in
[heyYouForecast setConditionsbit: 22 To: 1];
	2. Complete and total elimination of all global variables.
	3. Replacement of pointer-based "homemade" linked lists with Swarm
	Arrays and Lists. This eliminates the need for "hands on" processing
	of dynamic memory.
	4. Conversion of the GA functions into Obj-c methods. They do the
	same thing, but don't require all those global declarations. Now
	more arguments are passed into these methods so they know which
	lists to manipulate without having all those global variables
	sitting around.
2000-05-25 Paul Johnson <pauljohn@ukans.edu>
	* BFagent.m: changed IVAR "p" to "privateParams" to ease editing
	and clarify things. There is no current purpose in keeping a
	private param object, but at some future time it may be useful,
	especially if there are subclasses from BFagent.
	([BFagent -performGA]): Everything is as local as possible.
	Eliminated all possible global vars.
2000-05-25 Paul E. Johnson <pauljohn@dv241s58.lawrence.ks.us>
	* BFagent.m ([BFagent -performGA]): moved GA functions inside
	performGA method, so they have automatic access to Ivars and we no
	longer need to declare all those global variables or functions. *
	* BFParams.m: new object to hold parameters, which were previously
	kept in a struct.
2000-05-24 Paul Johnson <pauljohn@ukans.edu>
	* BFagent.m: cleared out ^M from Windows
	([BFagent +init]): changed probs and bits from class variables to
	local arrays in this method. They are only used in this
	method. MAXCONDBITS is a compile-time variable, no need for
	dynamic memory.
2000-05-07 Paul E. Johnson <pauljohn@dv241s58.lawrence.ks.us>
	* ASMModelSwarm.m ([ASMModelSwarm +createBegin:]): This is the
	first official entry of the Changelog. Before Brandon Weber
	released the ASM code, I was working against a copy of the code
	from the SFI's cvs. There are some slight differences, and
	figuring them out was not too tough. Anyway, the major idea is to
	get rid of as many "ad hoc" do-it-yourself components, replacing
	them with off-the-shelf Swarm things. The patch file
	ASMpatch1-pj.txt implements the changes that bring the random
	number usage "up to date" with Swarm.
