# Supplementary material for: A heterogeneous artificial stock market model can benefit people against another financial crisis
Source: PLoS One. 2018 Jun 18;13(6):e0197935. doi: 10.1371/journal.pone.0197935 (PMC6005484; doi:10.1371/journal.pone.0197935)
Supplement: S1 Software — (ZIP) [file pone.0197935.s001.zip › ASMforPLos/Dividend.m]

// The Santa Fe Stockmarket -- Implementation of the dividend process.

// -(int)setPeriod: (int)thePeriod
//	


#import "Dividend.h"
#import <random.h>  //swarm library to get NormalDist
#include <math.h>
#include <misc.h>

//extern long random(void);
static int set = 0;
static double gset;


@implementation Dividend
/*"
// This object produces a stochastic sequence of dividends.  The process
// is independent of the market and agents, depending only the parameters 
// that are set for the dividend process (and on the random number generator).
"*/

/*"Creates a Swarm Normal Distribution object"*/
- initNormal
{
  
  //id myMTgen = [PMMLCG1gen create: [self getZone]  setStateFromSeed: [randomGenerator getInitialSeed] + 5];
  id myMTgen = [MT19937gen create: [self getZone]  setStateFromSeed: [randomGenerator getInitialSeed] + 5];

  normal = [NormalDist  create: [self getZone]  setGenerator: myMTgen setMean: 0 setVariance: 1];

  return self;
}

- setBaseline: (double)theBaseline
{
  baseline = theBaseline;
  return self;
}


- setmindividend: (double)minimumDividend
{
  mindividend = minimumDividend;
  return self;
}


- setmaxdividend: (double)maximumDividend
{
  maxdividend = maximumDividend;
  return self;
}


/*" Sets the "amplitude" parameter.    Returns the
//	value actually set, which may be clipped or rounded compared to the
//	supplied argument. See "-setDivType:".
"*/
- (double)setAmplitude:(double)theAmplitude
{
  amplitude = theAmplitude;
  if (amplitude < 0.0) 
    amplitude = 0.0;
  if (amplitude > 1.0) 
    amplitude = 1.0;
  amplitude = 0.0001*rint(10000.0*amplitude);
  return amplitude;
}

/*" Sets the "period" parameter.   Returns the
// value actually set, which may be clipped compared to the supplied
// argument. See "-setDivType:". "*/

- (int)setPeriod: (int)thePeriod
{
  period = thePeriod;
  if (period < 2) 
    period = 2;
  return period;
}


- setDerivedParams
/*
 * Sets various parameters derived from the externally-settable ones.  This
 * is called lazily, when a parameter is needed and the needsSetDerivedParams
 * flag is set.
 */
{
  deviation = baseline*amplitude;
// We round rho slightly for analytic ease
  rho = exp(-1.0/((double)period));
  rho = 0.0001*rint(10000.0*rho);	
  gauss = deviation*sqrt(1.0-rho*rho);
  dvdnd = baseline + gauss*[normal getDoubleSample];
  //dvdnd = baseline + gauss*[self normal];;
  return self;
}

/*" Returns the next value of the dividend.  This is the core method
  of the Dividend object, for which all else exists.  It does NOT use
  the global time, but simply assumes that one period passes between
  each call.  Note that "time" may not be the same as the global
  variable "t" because shifts are introduced to maintain phase when
  certain parameters are changed."*/

- (double)dividend
{
  dvdnd = baseline + rho*(dvdnd - baseline) + gauss*[normal getDoubleSample]; 
  //dvdnd = baseline + rho*(dvdnd - baseline) + gauss*[self normal]; 
  if (dvdnd < mindividend) 
    dvdnd = mindividend;
  if (dvdnd > maxdividend) 
    dvdnd = maxdividend;

  return dvdnd;
}


/*------------------------------------------------------*/
/*	normal						*/
/*------------------------------------------------------*/
- (double) normal
/*
 * function normal - returns random variable n(0,1), was used in original version, may be used for comparison
 *
 * This function converts uniform random numbers to normal 
 * random numbers.  The algorithm comes out of numerical
 * recipes.  Note that it may return slightly different values depending
 * on whether it is compiled with optimization, since floating point
 * registers have more precision than stored double's on some machines
 * (including m68k).
 */
{
    double v1, v2, fac, r;
    if (set) {
	set = 0;
	return gset;
    }
    else {
	do {
	    v1 = [uniformDblRand getDoubleWithMin: -1 withMax: 1];
	    v2 = [uniformDblRand getDoubleWithMin: -1 withMax: 1];
	    r = v1*v1 + v2*v2;
	} while (r >= 1.0);
	fac = sqrt(-2.0*log(r)/r);
	gset = v2*fac;
	set = 1;
	return v1*fac;
    }
}


@end
