# Supplementary material for: A heterogeneous artificial stock market model can benefit people against another financial crisis
Source: PLoS One. 2018 Jun 18;13(6):e0197935. doi: 10.1371/journal.pone.0197935 (PMC6005484; doi:10.1371/journal.pone.0197935)
Supplement: S1 Software — (ZIP) [file pone.0197935.s001.zip › ASMforPLos/Zero.txt]

Zero intelegent agent

100¹Û²ì¼ä¸ô 1 2 3 4  6   
10¹Û²ì¼ä¸ô  12  7  5    4  3  2  1
1¹Û²ì¼ä¸ô   1 2 3 4 

ÈõÖÇÄÜÌå
10¹Û²ì¼ä¸ô  1µÄÊ±ºò¾ÍÓÐºÜ¶à0µã    4¿ªÊ¼³öÏÖ¼«´óÖµ ÈÔÓÐ0µã
1¹Û²ì¼ä¸ô

ÐÞ¸Ä×îÉÙ½»Ò×Á¿ 
