# Supplementary material for: A heterogeneous artificial stock market model can benefit people against another financial crisis
Source: PLoS One. 2018 Jun 18;13(6):e0197935. doi: 10.1371/journal.pone.0197935 (PMC6005484; doi:10.1371/journal.pone.0197935)
Supplement: S1 Dataset — (ZIP) [file pone.0197935.s002.zip]

Archive with 10 entries (10 files):
- FISE 100.xlsx
- Hang Seng Index.xlsx
- Nasdaq Composite.xlsx
- nikkei 225.xlsx
- S&P 500 Index.xlsx
- 000001.xlsx
- 399001.xlsx
- 399107.xlsx
- 399300.xlsx
- DJI.xlsx
