# Supplementary material for: A heterogeneous artificial stock market model can benefit people against another financial crisis
Source: PLoS One. 2018 Jun 18;13(6):e0197935. doi: 10.1371/journal.pone.0197935 (PMC6005484; doi:10.1371/journal.pone.0197935)
Supplement: S1 Dataset — (ZIP) [file pone.0197935.s002.zip › FISE 100.xlsx]

## Sheet: 日度数据
date	closeprice
2006-09-01	5949.15
2006-09-04	5986.64
2006-09-05	5981.69
2006-09-06	5929.27
2006-09-07	5858.12
2006-09-08	5879.27
2006-09-11	5850.77
2006-09-12	5895.48
2006-09-13	5892.15
2006-09-14	5877.22
2006-09-15	5877.01
2006-09-18	5890.25
2006-09-19	5831.79
2006-09-20	5866.23
2006-09-21	5896.73
2006-09-22	5822.28
2006-09-25	5798.31
2006-09-26	5873.55
2006-09-27	5930.14
2006-09-28	5971.34
2006-09-29	5960.81
2006-10-02	5957.83
2006-10-03	5937.09
2006-10-04	5966.5
2006-10-05	6004.52
2006-10-06	6001.19
2006-10-09	6030.88
2006-10-10	6072.69
2006-10-11	6073.51
2006-10-12	6121.28
2006-10-13	6157.31
2006-10-16	6172.37
2006-10-17	6108.62
2006-10-18	6150.39
2006-10-19	6155.97
2006-10-20	6155.19
2006-10-23	6166.13
2006-10-24	6182.51
2006-10-25	6214.55
2006-10-26	6184.82
2006-10-27	6160.88
2006-10-30	6126.79
2006-10-31	6129.22
2006-11-01	6149.62
2006-11-02	6149.28
2006-11-03	6148.13
2006-11-06	6224.54
2006-11-07	6243.96
2006-11-08	6238.99
2006-11-09	6231.53
2006-11-10	6208.41
2006-11-13	6194.18
2006-11-14	6186.63
2006-11-15	6229.79
2006-11-16	6254.85
2006-11-17	6192.04
2006-11-20	6204.52
2006-11-21	6202.62
2006-11-22	6160.28
2006-11-23	6139.99
2006-11-24	6122.07
2006-11-27	6050.08
2006-11-28	6025.91
2006-11-29	6084.36
2006-11-30	6048.85
2006-12-01	6021.54
2006-12-04	6050.43
2006-12-05	6086.42
2006-12-06	6090.35
2006-12-07	6131.48
2006-12-08	6152.44
2006-12-11	6159.77
2006-12-12	6156.4
2006-12-13	6192.46
2006-12-14	6227.96
2006-12-15	6260.02
2006-12-18	6247.43
2006-12-19	6203.95
2006-12-20	6198.59
2006-12-21	6183.7
2006-12-22	6189.97
2006-12-27	6245.24
2006-12-28	6240.95
2006-12-29	6220.81
2007-01-02	6310.93
2007-01-03	6319.01
2007-01-04	6286.96
2007-01-05	6220.12
2007-01-08	6194.16
2007-01-09	6196.14
2007-01-10	6160.68
2007-01-11	6230.07
2007-01-12	6239.01
2007-01-15	6263.46
2007-01-16	6215.66
2007-01-17	6204.46
2007-01-18	6210.27
2007-01-19	6237.19
2007-01-22	6218.43
2007-01-23	6227.61
2007-01-24	6314.79
2007-01-25	6269.26
2007-01-26	6228.04
2007-01-29	6239.88
2007-01-30	6241.96
2007-01-31	6203.09
2007-02-01	6282.23
2007-02-02	6310.92
2007-02-05	6317.9
2007-02-06	6346.26
2007-02-07	6369.47
2007-02-08	6346.39
2007-02-09	6382.84
2007-02-12	6353.46
2007-02-13	6381.76
2007-02-14	6421.21
2007-02-15	6433.32
2007-02-16	6419.53
2007-02-19	6444.44
2007-02-20	6412.33
2007-02-21	6357.07
2007-02-22	6380.94
2007-02-23	6401.49
2007-02-26	6434.7
2007-02-27	6286.08
2007-02-28	6171.47
2007-03-01	6116.04
2007-03-02	6116.24
2007-03-05	6058.65
2007-03-06	6138.54
2007-03-07	6156.49
2007-03-08	6227.69
2007-03-09	6245.23
2007-03-12	6233.28
2007-03-13	6161.15
2007-03-14	6000.71
2007-03-15	6133.22
2007-03-16	6130.6
2007-03-19	6189.36
2007-03-20	6220.26
2007-03-21	6256.77
2007-03-22	6318.03
2007-03-23	6339.38
2007-03-26	6291.94
2007-03-27	6292.59
2007-03-28	6267.21
2007-03-29	6324.18
2007-03-30	6308.03
2007-04-02	6315.53
2007-04-03	6366.11
2007-04-04	6364.7
2007-04-05	6397.34
2007-04-10	6417.77
2007-04-11	6413.25
2007-04-12	6416.37
2007-04-13	6462.43
2007-04-16	6516.22
2007-04-17	6497.78
2007-04-18	6449.36
2007-04-19	6440.57
2007-04-20	6486.75
2007-04-23	6479.71
2007-04-24	6429.54
2007-04-25	6461.95
2007-04-26	6469.38
2007-04-27	6418.67
2007-04-30	6449.21
2007-05-01	6419.61
2007-05-02	6484.45
2007-05-03	6537.77
2007-05-04	6603.66
2007-05-08	6550.43
2007-05-09	6549.6
2007-05-10	6524.12
2007-05-11	6565.67
2007-05-14	6555.5
2007-05-15	6568.65
2007-05-16	6559.45
2007-05-17	6579.25
2007-05-18	6640.92
2007-05-21	6636.79
2007-05-22	6606.61
2007-05-23	6616.4
2007-05-24	6565.45
2007-05-25	6570.55
2007-05-29	6606.48
2007-05-30	6602.08
2007-05-31	6621.45
2007-06-01	6676.66
2007-06-04	6664.11
2007-06-05	6632.8
2007-06-06	6522.69
2007-06-07	6505.12
2007-06-08	6505.11
2007-06-11	6567.52
2007-06-12	6520.45
2007-06-13	6559.56
2007-06-14	6649.92
2007-06-15	6732.4
2007-06-18	6703.5
2007-06-19	6650.24
2007-06-20	6649.25
2007-06-21	6595.99
2007-06-22	6567.35
2007-06-25	6588.41
2007-06-26	6559.28
2007-06-27	6527.57
2007-06-28	6571.28
2007-06-29	6607.9
2007-07-02	6590.55
2007-07-03	6639.81
2007-07-04	6673.07
2007-07-05	6635.23
2007-07-06	6690.12
2007-07-09	6712.67
2007-07-10	6630.93
2007-07-11	6615.13
2007-07-12	6697.7
2007-07-13	6716.72
2007-07-16	6697.73
2007-07-17	6659.15
2007-07-18	6567.06
2007-07-19	6640.23
2007-07-20	6585.23
2007-07-23	6624.38
2007-07-24	6498.71
2007-07-25	6454.31
2007-07-26	6251.2
2007-07-27	6215.2
2007-07-30	6206.12
2007-07-31	6360.11
2007-08-01	6250.57
2007-08-02	6300.26
2007-08-03	6224.25
2007-08-06	6189.1
2007-08-07	6308.84
2007-08-08	6393.88
2007-08-09	6271.21
2007-08-10	6038.34
2007-08-13	6219.01
2007-08-14	6143.51
2007-08-15	6109.33
2007-08-16	5858.93
2007-08-17	6064.24
2007-08-20	6078.68
2007-08-21	6086.1
2007-08-22	6195.96
2007-08-23	6196.87
2007-08-24	6220.09
2007-08-28	6102.23
2007-08-29	6132.22
2007-08-30	6212
2007-08-31	6303.3
2007-09-03	6315.22
2007-09-04	6376.84
2007-09-05	6270.67
2007-09-06	6313.31
2007-09-07	6191.23
2007-09-10	6134.13
2007-09-11	6280.68
2007-09-12	6306.19
2007-09-13	6363.89
2007-09-14	6289.34
2007-09-17	6182.78
2007-09-18	6283.3
2007-09-19	6460.04
2007-09-20	6429
2007-09-21	6456.69
2007-09-24	6465.91
2007-09-25	6396.9
2007-09-26	6433.03
2007-09-27	6486.42
2007-09-28	6466.79
2007-10-01	6506.25
2007-10-02	6500.4
2007-10-03	6535.21
2007-10-04	6547.91
2007-10-05	6595.81
2007-10-08	6540.9
2007-10-09	6615.39
2007-10-10	6633.02
2007-10-11	6724.54
2007-10-12	6730.71
2007-10-15	6644.48
2007-10-16	6614.29
2007-10-17	6677.67
2007-10-18	6609.42
2007-10-19	6527.92
2007-10-22	6459.32
2007-10-23	6513.99
2007-10-24	6481.99
2007-10-25	6576.31
2007-10-26	6661.34
2007-10-29	6706.04
2007-10-30	6658.99
2007-10-31	6721.57
2007-11-01	6586.08
2007-11-02	6530.6
2007-11-05	6461.43
2007-11-06	6474.93
2007-11-07	6385.1
2007-11-08	6381.87
2007-11-09	6304.88
2007-11-12	6337.9
2007-11-13	6362.35
2007-11-14	6432.12
2007-11-15	6359.58
2007-11-16	6291.18
2007-11-19	6120.81
2007-11-20	6226.51
2007-11-21	6070.87
2007-11-22	6155.31
2007-11-23	6262.11
2007-11-26	6180.48
2007-11-27	6140.66
2007-11-28	6306.24
2007-11-29	6349.11
2007-11-30	6432.45
2007-12-03	6386.57
2007-12-04	6315.21
2007-12-05	6493.8
2007-12-06	6485.63
2007-12-07	6554.94
2007-12-10	6565.37
2007-12-11	6536.86
2007-12-12	6559.8
2007-12-13	6364.2
2007-12-14	6396.96
2007-12-17	6277.82
2007-12-18	6279.29
2007-12-19	6284.54
2007-12-20	6345.56
2007-12-21	6434.08
2007-12-24	6479.32
2007-12-27	6497.83
2007-12-28	6476.89
2007-12-31	6456.91
2008-01-02	6416.68
2008-01-03	6479.44
2008-01-04	6348.52
2008-01-07	6335.67
2008-01-08	6356.49
2008-01-09	6272.7
2008-01-10	6222.69
2008-01-11	6202.04
2008-01-14	6215.69
2008-01-15	6025.58
2008-01-16	5942.88
2008-01-17	5902.41
2008-01-18	5901.7
2008-01-21	5578.23
2008-01-22	5740.11
2008-01-23	5609.35
2008-01-24	5875.81
2008-01-25	5868.96
2008-01-28	5788.85
2008-01-29	5885.24
2008-01-30	5837.31
2008-01-31	5879.78
2008-02-01	6029.18
2008-02-04	6026.21
2008-02-05	5868.03
2008-02-06	5875.37
2008-02-07	5724.12
2008-02-08	5784.01
2008-02-11	5707.69
2008-02-12	5909.97
2008-02-13	5880.06
2008-02-14	5879.3
2008-02-15	5787.61
2008-02-18	5946.62
2008-02-19	5966.93
2008-02-20	5893.57
2008-02-21	5932.22
2008-02-22	5888.48
2008-02-25	5999.51
2008-02-26	6087.37
2008-02-27	6076.53
2008-02-28	5965.66
2008-02-29	5884.28
2008-03-03	5818.62
2008-03-04	5767.74
2008-03-05	5853.46
2008-03-06	5766.39
2008-03-07	5699.91
2008-03-10	5629.08
2008-03-11	5690.39
2008-03-12	5776.41
2008-03-13	5692.41
2008-03-14	5631.7
2008-03-17	5414.42
2008-03-18	5605.77
2008-03-19	5545.63
2008-03-20	5495.24
2008-03-25	5689.07
2008-03-26	5660.39
2008-03-27	5717.47
2008-03-28	5692.88
2008-03-31	5702.11
2008-04-01	5852.58
2008-04-02	5915.94
2008-04-03	5891.32
2008-04-04	5947.11
2008-04-07	6014.76
2008-04-08	5990.21
2008-04-09	5983.87
2008-04-10	5965.09
2008-04-11	5895.46
2008-04-14	5831.61
2008-04-15	5906.86
2008-04-16	6046.23
2008-04-17	5980.35
2008-04-18	6056.55
2008-04-21	6052.97
2008-04-22	6034.73
2008-04-23	6083.61
2008-04-24	6050.69
2008-04-25	6091.37
2008-04-28	6090.36
2008-04-29	6089.36
2008-04-30	6087.3
2008-05-01	6087.25
2008-05-02	6215.53
2008-05-05	6215.53
2008-05-06	6215.25
2008-05-07	6260.95
2008-05-08	6270.81
2008-05-09	6204.69
2008-05-12	6220.65
2008-05-13	6211.85
2008-05-14	6215.99
2008-05-15	6251.82
2008-05-16	6304.25
2008-05-19	6376.49
2008-05-20	6191.61
2008-05-21	6198.08
2008-05-22	6181.56
2008-05-23	6087.28
2008-05-27	6058.53
2008-05-28	6069.59
2008-05-29	6068.13
2008-05-30	6053.5
2008-06-02	6007.61
2008-06-03	6057.7
2008-06-04	5970.14
2008-06-05	5995.34
2008-06-06	5906.84
2008-06-09	5877.56
2008-06-10	5827.32
2008-06-11	5723.33
2008-06-12	5790.51
2008-06-13	5802.78
2008-06-16	5794.56
2008-06-17	5861.92
2008-06-18	5756.85
2008-06-19	5708.36
2008-06-20	5620.77
2008-06-23	5667.23
2008-06-24	5634.74
2008-06-25	5666.12
2008-06-26	5518.23
2008-06-27	5529.95
2008-06-30	5625.9
2008-07-01	5479.93
2008-07-02	5426.32
2008-07-03	5476.57
2008-07-04	5412.75
2008-07-07	5512.71
2008-07-08	5440.51
2008-07-09	5529.6
2008-07-10	5406.76
2008-07-11	5261.6
2008-07-14	5300.37
2008-07-15	5171.91
2008-07-16	5150.62
2008-07-17	5286.27
2008-07-18	5376.37
2008-07-21	5404.34
2008-07-22	5364.15
2008-07-23	5449.89
2008-07-24	5362.26
2008-07-25	5352.56
2008-07-28	5312.6
2008-07-29	5319.23
2008-07-30	5420.7
2008-07-31	5411.9
2008-08-01	5354.67
2008-08-04	5320.22
2008-08-05	5454.47
2008-08-06	5486.13
2008-08-07	5477.49
2008-08-08	5489.16
2008-08-11	5541.78
2008-08-12	5534.46
2008-08-13	5448.63
2008-08-14	5497.45
2008-08-15	5454.77
2008-08-18	5450.19
2008-08-19	5320.36
2008-08-20	5371.77
2008-08-21	5370.19
2008-08-22	5505.56
2008-08-26	5470.65
2008-08-27	5528.15
2008-08-28	5601.15
2008-08-29	5636.61
2008-09-01	5602.82
2008-09-02	5620.7
2008-09-03	5499.68
2008-09-04	5362.06
2008-09-05	5240.68
2008-09-08	5446.28
2008-09-09	5415.61
2008-09-10	5366.22
2008-09-11	5318.36
2008-09-12	5416.73
2008-09-15	5204.18
2008-09-16	5025.59
2008-09-17	4912.36
2008-09-18	4879.99
2008-09-19	5311.33
2008-09-22	5236.26
2008-09-23	5136.12
2008-09-24	5095.57
2008-09-25	5197.02
2008-09-26	5088.47
2008-09-29	4818.77
2008-09-30	4902.45
2008-10-01	4959.59
2008-10-02	4870.34
2008-10-03	4980.25
2008-10-06	4589.19
2008-10-07	4605.22
2008-10-08	4366.69
2008-10-09	4313.8
2008-10-10	3932.06
2008-10-13	4256.9
2008-10-14	4394.21
2008-10-15	4079.59
2008-10-16	3861.39
2008-10-17	4063.01
2008-10-20	4282.67
2008-10-21	4229.73
2008-10-22	4040.89
2008-10-23	4087.83
2008-10-24	3883.36
2008-10-27	3852.59
2008-10-28	3926.38
2008-10-29	4242.54
2008-10-30	4291.65
2008-10-31	4377.34
2008-11-03	4443.28
2008-11-04	4639.5
2008-11-05	4530.73
2008-11-06	4272.41
2008-11-07	4364.96
2008-11-10	4403.92
2008-11-11	4246.69
2008-11-12	4182.02
2008-11-13	4169.21
2008-11-14	4232.97
2008-11-17	4132.16
2008-11-18	4208.55
2008-11-19	4005.68
2008-11-20	3874.99
2008-11-21	3780.96
2008-11-24	4152.96
2008-11-25	4171.25
2008-11-26	4152.69
2008-11-27	4226.1
2008-11-28	4288.01
2008-12-01	4065.49
2008-12-02	4122.86
2008-12-03	4169.96
2008-12-04	4163.61
2008-12-05	4049.37
2008-12-08	4300.06
2008-12-09	4381.26
2008-12-10	4367.28
2008-12-11	4388.69
2008-12-12	4280.35
2008-12-15	4277.56
2008-12-16	4309.08
2008-12-17	4324.19
2008-12-18	4330.66
2008-12-19	4286.93
2008-12-22	4249.16
2008-12-23	4255.98
2008-12-24	4216.59
2008-12-29	4319.35
2008-12-30	4392.68
2008-12-31	4434.17
2009-01-02	4561.79
2009-01-05	4579.64
2009-01-06	4638.92
2009-01-07	4507.51
2009-01-08	4505.37
2009-01-09	4448.54
2009-01-12	4426.19
2009-01-13	4399.15
2009-01-14	4180.64
2009-01-15	4121.11
2009-01-16	4147.06
2009-01-19	4108.47
2009-01-20	4091.4
2009-01-21	4059.88
2009-01-22	4052.23
2009-01-23	4052.47
2009-01-26	4209.01
2009-01-27	4194.41
2009-01-28	4295.2
2009-01-29	4190.11
2009-01-30	4149.64
2009-02-02	4077.78
2009-02-03	4164.46
2009-02-04	4228.6
2009-02-05	4228.93
2009-02-06	4291.87
2009-02-09	4307.61
2009-02-10	4213.08
2009-02-11	4234.26
2009-02-12	4202.24
2009-02-13	4189.59
2009-02-16	4134.75
2009-02-17	4034.13
2009-02-18	4006.83
2009-02-19	4018.37
2009-02-20	3889.06
2009-02-23	3850.73
2009-02-24	3816.44
2009-02-25	3848.98
2009-02-26	3915.64
2009-02-27	3830.09
2009-03-02	3625.83
2009-03-03	3512.09
2009-03-04	3645.87
2009-03-05	3529.86
2009-03-06	3530.73
2009-03-09	3542.4
2009-03-10	3715.23
2009-03-11	3693.81
2009-03-12	3712.06
2009-03-13	3753.68
2009-03-16	3863.99
2009-03-17	3857.1
2009-03-18	3804.99
2009-03-19	3816.93
2009-03-20	3842.85
2009-03-23	3952.81
2009-03-24	3911.46
2009-03-25	3900.25
2009-03-26	3925.2
2009-03-27	3898.85
2009-03-30	3762.91
2009-03-31	3926.14
2009-04-01	3955.61
2009-04-02	4124.97
2009-04-03	4029.67
2009-04-06	3993.54
2009-04-07	3930.52
2009-04-08	3925.52
2009-04-09	3983.71
2009-04-14	3988.99
2009-04-15	3968.4
2009-04-16	4052.98
2009-04-17	4092.8
2009-04-20	3990.86
2009-04-21	3987.46
2009-04-22	4030.66
2009-04-23	4018.23
2009-04-24	4155.99
2009-04-27	4167.01
2009-04-28	4096.4
2009-04-29	4189.59
2009-04-30	4243.71
2009-05-01	4243.22
2009-05-05	4336.94
2009-05-06	4396.49
2009-05-07	4398.68
2009-05-08	4462.09
2009-05-11	4435.5
2009-05-12	4425.54
2009-05-13	4331.37
2009-05-14	4362.58
2009-05-15	4348.11
2009-05-18	4446.45
2009-05-19	4482.25
2009-05-20	4468.41
2009-05-21	4345.47
2009-05-22	4365.29
2009-05-26	4411.72
2009-05-27	4416.23
2009-05-28	4387.54
2009-05-29	4417.94
2009-06-01	4506.19
2009-06-02	4477.02
2009-06-03	4383.42
2009-06-04	4386.94
2009-06-05	4438.56
2009-06-08	4405.22
2009-06-09	4404.79
2009-06-10	4436.75
2009-06-11	4461.87
2009-06-12	4441.95
2009-06-15	4326.01
2009-06-16	4328.57
2009-06-17	4278.46
2009-06-18	4280.86
2009-06-19	4345.93
2009-06-22	4234.05
2009-06-23	4230.02
2009-06-24	4279.98
2009-06-25	4252.57
2009-06-26	4241.01
2009-06-29	4294.03
2009-06-30	4249.21
2009-07-01	4340.71
2009-07-02	4234.27
2009-07-03	4236.28
2009-07-06	4194.91
2009-07-07	4187
2009-07-08	4140.23
2009-07-09	4158.66
2009-07-10	4127.17
2009-07-13	4202.13
2009-07-14	4237.68
2009-07-15	4346.46
2009-07-16	4361.84
2009-07-17	4388.75
2009-07-20	4443.62
2009-07-21	4481.17
2009-07-22	4493.73
2009-07-23	4559.8
2009-07-24	4576.61
2009-07-27	4586.13
2009-07-28	4528.84
2009-07-29	4547.53
2009-07-30	4631.61
2009-07-31	4608.36
2009-08-03	4682.46
2009-08-04	4671.37
2009-08-05	4647.13
2009-08-06	4690.53
2009-08-07	4731.56
2009-08-10	4722.2
2009-08-11	4671.34
2009-08-12	4716.76
2009-08-13	4755.46
2009-08-14	4713.97
2009-08-17	4645.01
2009-08-18	4685.78
2009-08-19	4689.67
2009-08-20	4756.58
2009-08-21	4850.89
2009-08-24	4896.23
2009-08-25	4916.8
2009-08-26	4890.58
2009-08-27	4869.35
2009-08-28	4908.9
2009-09-01	4819.7
2009-09-02	4817.55
2009-09-03	4796.75
2009-09-04	4851.7
2009-09-07	4933.18
2009-09-08	4947.34
2009-09-09	5004.3
2009-09-10	4987.68
2009-09-11	5011.47
2009-09-14	5018.85
2009-09-15	5042.13
2009-09-16	5124.13
2009-09-17	5163.95
2009-09-18	5172.89
2009-09-21	5134.36
2009-09-22	5142.6
2009-09-23	5139.37
2009-09-24	5079.27
2009-09-25	5082.2
2009-09-28	5165.7
2009-09-29	5159.72
2009-09-30	5133.9
2009-10-01	5047.81

## Sheet: 周度数据
date	weekenum	averageprice
2006-09-01	200635	5949.15
2006-09-04	200636	5927
2006-09-11	200637	5878.53
2006-09-18	200638	5861.46
2006-09-25	200639	5906.83
2006-10-02	200640	5973.43
2006-10-09	200641	6091.13
2006-10-16	200642	6148.51
2006-10-23	200643	6181.78
2006-10-30	200644	6140.61
2006-11-06	200645	6229.49
2006-11-13	200646	6211.5
2006-11-20	200647	6165.9
2006-11-27	200648	6046.15
2006-12-04	200649	6102.22
2006-12-11	200650	6199.32
2006-12-18	200651	6204.73
2006-12-27	200652	6235.67
2007-01-02	20071	6284.26
2007-01-08	20072	6204.01
2007-01-15	20073	6226.21
2007-01-22	20074	6251.63
2007-01-29	20075	6255.62
2007-02-05	20076	6352.57
2007-02-12	20077	6401.86
2007-02-19	20078	6399.25
2007-02-26	20079	6224.91
2007-03-05	200710	6165.32
2007-03-12	200711	6131.79
2007-03-19	200712	6264.76
2007-03-26	200713	6296.79
2007-04-02	200714	6360.92
2007-04-10	200715	6427.45
2007-04-16	200716	6478.14
2007-04-23	200717	6451.85
2007-04-30	200718	6498.94
2007-05-08	200719	6547.45
2007-05-14	200720	6580.75
2007-05-21	200721	6599.16
2007-05-29	200722	6626.67
2007-06-04	200723	6565.97
2007-06-11	200724	6605.97
2007-06-18	200725	6633.27
2007-06-25	200726	6570.89
2007-07-02	200727	6645.76
2007-07-09	200728	6674.63
2007-07-16	200729	6629.88
2007-07-23	200730	6408.76
2007-07-30	200731	6268.26
2007-08-06	200732	6240.27
2007-08-13	200733	6079
2007-08-20	200734	6155.54
2007-08-28	200735	6187.44
2007-09-03	200736	6293.45
2007-09-10	200737	6274.85
2007-09-17	200738	6362.36
2007-09-24	200739	6449.81
2007-10-01	200740	6537.12
2007-10-08	200741	6648.91
2007-10-15	200742	6614.76
2007-10-22	200743	6538.59
2007-10-29	200744	6640.66
2007-11-05	200745	6401.64
2007-11-12	200746	6356.63
2007-11-19	200747	6167.12
2007-11-26	200748	6281.79
2007-12-03	200749	6447.23
2007-12-10	200750	6484.64
2007-12-17	200751	6324.26
2007-12-24	200752	6484.68
2007-12-31	200753	6456.91
2008-01-02	20081	6414.88
2008-01-07	20082	6277.92
2008-01-14	20083	5997.65
2008-01-21	20084	5734.49
2008-01-28	20085	5884.07
2008-02-04	20086	5855.55
2008-02-11	20087	5832.93
2008-02-18	20088	5925.56
2008-02-25	20089	6002.67
2008-03-03	200810	5781.22
2008-03-10	200811	5684
2008-03-17	200812	5515.26
2008-03-25	200813	5689.95
2008-03-31	200814	5861.81
2008-04-07	200815	5969.88
2008-04-14	200816	5964.32
2008-04-21	200817	6062.67
2008-04-28	200818	6113.96
2008-05-05	200819	6233.45
2008-05-12	200820	6240.91
2008-05-19	200821	6207
2008-05-27	200822	6062.44
2008-06-02	200823	5987.53
2008-06-09	200824	5804.3
2008-06-16	200825	5748.49
2008-06-23	200826	5603.25
2008-06-30	200827	5484.29
2008-07-07	200828	5430.24
2008-07-14	200829	5257.11
2008-07-21	200830	5386.64
2008-07-28	200831	5363.82
2008-08-04	200832	5445.49
2008-08-11	200833	5495.42
2008-08-18	200834	5403.61
2008-08-26	200835	5559.14
2008-09-01	200836	5465.19
2008-09-08	200837	5392.64
2008-09-15	200838	5066.69
2008-09-22	200839	5150.69
2008-09-29	200840	4906.28
2008-10-06	200841	4361.39
2008-10-13	200842	4131.02
2008-10-20	200843	4104.9
2008-10-27	200844	4138.1
2008-11-03	200845	4450.18
2008-11-10	200846	4246.96
2008-11-17	200847	4000.47
2008-11-24	200848	4198.2
2008-12-01	200849	4114.26
2008-12-08	200850	4343.53
2008-12-15	200851	4305.68
2008-12-22	200852	4240.58
2008-12-29	200853	4382.07
2009-01-02	20091	4561.79
2009-01-05	20092	4536
2009-01-12	20093	4254.83
2009-01-19	20094	4072.89
2009-01-26	20095	4207.67
2009-02-02	20096	4198.33
2009-02-09	20097	4229.36
2009-02-16	20098	4016.63
2009-02-23	20099	3852.38
2009-03-02	200910	3568.88
2009-03-09	200911	3683.44
2009-03-16	200912	3837.17
2009-03-23	200913	3917.71
2009-03-30	200914	3959.86
2009-04-06	200915	3958.32
2009-04-14	200916	4025.79
2009-04-20	200917	4036.64
2009-04-27	200918	4187.99
2009-05-05	200919	4398.55
2009-05-11	200920	4380.62
2009-05-18	200921	4421.57
2009-05-26	200922	4408.36
2009-06-01	200923	4438.43
2009-06-08	200924	4430.12
2009-06-15	200925	4311.97
2009-06-22	200926	4247.53
2009-06-29	200927	4270.9
2009-07-06	200928	4161.59
2009-07-13	200929	4307.37
2009-07-20	200930	4510.99
2009-07-27	200931	4580.49
2009-08-03	200932	4684.61
2009-08-10	200933	4715.95
2009-08-17	200934	4725.59
2009-08-24	200935	4896.37
2009-09-01	200936	4821.43
2009-09-07	200937	4976.79
2009-09-14	200938	5104.39
2009-09-21	200939	5115.56
2009-09-28	200940	5126.78
