# Supplementary material for: A heterogeneous artificial stock market model can benefit people against another financial crisis
Source: PLoS One. 2018 Jun 18;13(6):e0197935. doi: 10.1371/journal.pone.0197935 (PMC6005484; doi:10.1371/journal.pone.0197935)
Supplement: S1 Dataset — (ZIP) [file pone.0197935.s002.zip › Hang Seng Index.xlsx]

## Sheet: 日度数据
date	closeprice
2006-09-01	17423.7
2006-09-04	17513.9
2006-09-05	17438.8
2006-09-06	17258.5
2006-09-07	17096.4
2006-09-08	17145.8
2006-09-11	16948.6
2006-09-12	17075.4
2006-09-13	17210
2006-09-14	17183.5
2006-09-15	17237.7
2006-09-18	17387.2
2006-09-19	17346.7
2006-09-20	17513
2006-09-21	17620
2006-09-22	17600.7
2006-09-25	17546
2006-09-26	17308.1
2006-09-27	17521.5
2006-09-28	17530.6
2006-09-29	17543
2006-10-03	17606.5
2006-10-04	17629.2
2006-10-05	17907.7
2006-10-06	17903.4
2006-10-09	17675.2
2006-10-10	17823.7
2006-10-11	17862.8
2006-10-12	17873.1
2006-10-13	17988.9
2006-10-16	18010.2
2006-10-17	18014.8
2006-10-18	18048.1
2006-10-19	17987
2006-10-20	18113.5
2006-10-23	18089.8
2006-10-24	18153.4
2006-10-25	18157.9
2006-10-26	18353.7
2006-10-27	18297.5
2006-10-31	18324.3
2006-11-01	18453.7
2006-11-02	18714.8
2006-11-03	18749.7
2006-11-06	18936.5
2006-11-07	18939.3
2006-11-08	18811.2
2006-11-09	18952.9
2006-11-10	18891.1
2006-11-13	18868.5
2006-11-14	18878.4
2006-11-15	19093
2006-11-16	19154.1
2006-11-17	19182.7
2006-11-20	18954.6
2006-11-21	19008.3
2006-11-22	19250.8
2006-11-23	19265.3
2006-11-24	19260.3
2006-11-27	19204
2006-11-28	18639.5
2006-11-29	18780.9
2006-11-30	18960.5
2006-12-01	18690.8
2006-12-04	18702.7
2006-12-05	18944.2
2006-12-06	19026.4
2006-12-07	18843
2006-12-08	18740
2006-12-11	18924.7
2006-12-12	18907.2
2006-12-13	18718.2
2006-12-14	18919.4
2006-12-15	19110.7
2006-12-18	19192.9
2006-12-19	18964.5
2006-12-20	19240.1
2006-12-21	19222.8
2006-12-22	19320.5
2006-12-27	19725.7
2006-12-28	20001.9
2006-12-29	19964.7
2007-01-02	20310.2
2007-01-03	20413.4
2007-01-04	20025.6
2007-01-05	20211.3
2007-01-08	20029.7
2007-01-09	19898.1
2007-01-10	19568.3
2007-01-11	19385.4
2007-01-12	19613.4
2007-01-15	20068.6
2007-01-16	20028
2007-01-17	20064.6
2007-01-18	20277.5
2007-01-19	20327.7
2007-01-22	20772.2
2007-01-23	20769.7
2007-01-24	20821
2007-01-25	20669.8
2007-01-26	20281.1
2007-01-29	20236.7
2007-01-30	20460.5
2007-01-31	20106.4
2007-02-01	20430.2
2007-02-02	20563.7
2007-02-05	20455.6
2007-02-06	20655.2
2007-02-07	20679.7
2007-02-08	20735
2007-02-09	20677.7
2007-02-12	20593.4
2007-02-13	20132.2
2007-02-14	20209.9
2007-02-15	20538.4
2007-02-16	20567.9
2007-02-21	20651.4
2007-02-22	20809.2
2007-02-23	20711.7
2007-02-26	20508
2007-02-27	20147.9
2007-02-28	19651.5
2007-03-01	19346.6
2007-03-02	19442
2007-03-05	18664.9
2007-03-06	19058.6
2007-03-07	18918.6
2007-03-08	19175.2
2007-03-09	19134.9
2007-03-12	19442.4
2007-03-13	19333.1
2007-03-14	18836.9
2007-03-15	18969.4
2007-03-16	18953.5
2007-03-19	19266.7
2007-03-20	19356.9
2007-03-21	19516.4
2007-03-22	19690.2
2007-03-23	19692.6
2007-03-26	19765.8
2007-03-27	19706.8
2007-03-28	19553.9
2007-03-29	19821.8
2007-03-30	19800.9
2007-04-02	19809.7
2007-04-03	20002.7
2007-04-04	20209.7
2007-04-10	20347.9
2007-04-11	20449.4
2007-04-12	20380.2
2007-04-13	20341
2007-04-16	20757.5
2007-04-17	20788.6
2007-04-18	20777.1
2007-04-19	20299.7
2007-04-20	20566.6
2007-04-23	20556.6
2007-04-24	20572.8
2007-04-25	20536.8
2007-04-26	20667.3
2007-04-27	20526.5
2007-04-30	20319
2007-05-02	20388.5
2007-05-03	20681.6
2007-05-04	20841.1
2007-05-07	20896.6
2007-05-08	20706.3
2007-05-09	20844.8
2007-05-10	20746.3
2007-05-11	20468.2
2007-05-14	20979.2
2007-05-15	20868.2
2007-05-16	20937.3
2007-05-17	20994.6
2007-05-18	20904.8
2007-05-21	20927.8
2007-05-22	20843.9
2007-05-23	20799
2007-05-25	20520.7
2007-05-28	20529.8
2007-05-29	20469.6
2007-05-30	20293.8
2007-05-31	20634.5
2007-06-01	20602.9
2007-06-04	20729.6
2007-06-05	20842.2
2007-06-06	20818.6
2007-06-07	20800.2
2007-06-08	20509.2
2007-06-11	20615.5
2007-06-12	20636.4
2007-06-13	20578.8
2007-06-14	20867.3
2007-06-15	21017
2007-06-18	21582.9
2007-06-20	21684.7
2007-06-21	21954.7
2007-06-22	21999.9
2007-06-25	21822.3
2007-06-26	21803.6
2007-06-27	21705.6
2007-06-28	21938.2
2007-06-29	21772.7
2007-07-03	22151.1
2007-07-04	22218.5
2007-07-05	22253
2007-07-06	22531.7
2007-07-09	22817.4
2007-07-10	22885.8
2007-07-11	22607
2007-07-12	22809
2007-07-13	23099.3
2007-07-16	22953.9
2007-07-17	23057.3
2007-07-18	22841.9
2007-07-19	23016.2
2007-07-20	23291.9
2007-07-23	23365.6
2007-07-24	23472.9
2007-07-25	23362.2
2007-07-26	23211.7
2007-07-27	22570.4
2007-07-30	22739.9
2007-07-31	23184.9
2007-08-01	22455.4
2007-08-02	22443.2
2007-08-03	22538.4
2007-08-06	21936.7
2007-08-07	21908
2007-08-08	22536.7
2007-08-09	22439.4
2007-08-10	21792.7
2007-08-13	21891.1
2007-08-14	22007.3
2007-08-15	21375.7
2007-08-16	20672.4
2007-08-17	20387.1
2007-08-20	21595.6
2007-08-21	21729.3
2007-08-22	22346.9
2007-08-23	22967
2007-08-24	22921.9
2007-08-27	23577.7
2007-08-28	23363.8
2007-08-29	23020.6
2007-08-30	23484.5
2007-08-31	23984.1
2007-09-03	23904.1
2007-09-04	23886.1
2007-09-05	24069.2
2007-09-06	24050.4
2007-09-07	23982.6
2007-09-10	23999.7
2007-09-11	23952.2
2007-09-12	24310.1
2007-09-13	24537
2007-09-14	24898.1
2007-09-17	24599.3
2007-09-18	24576.8
2007-09-19	25554.6
2007-09-20	25701.1
2007-09-21	25843.8
2007-09-24	26551.9
2007-09-25	26430.3
2007-09-27	27065.2
2007-09-28	27142.5
2007-10-02	28199.8
2007-10-03	27479.9
2007-10-04	26974
2007-10-05	27831.5
2007-10-08	27770.3
2007-10-09	28228
2007-10-10	28569.3
2007-10-11	29133
2007-10-12	28838.4
2007-10-15	29540.8
2007-10-16	28954.5
2007-10-17	29298.7
2007-10-18	29465
2007-10-22	28373.6
2007-10-23	29376.9
2007-10-24	29333.5
2007-10-25	29854.5
2007-10-26	30405.2
2007-10-29	31586.9
2007-10-30	31638.2
2007-10-31	31352.6
2007-11-01	31492.9
2007-11-02	30468.3
2007-11-05	28942.3
2007-11-06	29438.1
2007-11-07	29708.9
2007-11-08	28760.2
2007-11-09	28783.4
2007-11-12	27665.7
2007-11-13	27803.3
2007-11-14	29166
2007-11-15	28751.2
2007-11-16	27614.4
2007-11-19	27460.2
2007-11-20	27771.2
2007-11-21	26618.2
2007-11-22	26004.9
2007-11-23	26541.1
2007-11-26	27626.6
2007-11-27	27210.2
2007-11-28	27371.2
2007-11-29	28482.5
2007-11-30	28643.6
2007-12-03	28658.4
2007-12-04	28879.6
2007-12-05	29345.5
2007-12-06	29558.9
2007-12-07	28842.5
2007-12-10	28501.1
2007-12-11	29226.8
2007-12-12	28521.1
2007-12-13	27744.5
2007-12-14	27563.6
2007-12-17	26596.6
2007-12-18	26732.9
2007-12-19	27029.3
2007-12-20	27017.1
2007-12-21	27626.9
2007-12-24	28128.8
2007-12-27	27842.9
2007-12-28	27370.6
2007-12-31	27812.7
2008-01-02	27560.5
2008-01-03	26887.3
2008-01-04	27519.7
2008-01-07	27179.5
2008-01-08	27112.9
2008-01-09	27615.8
2008-01-10	27230.9
2008-01-11	26867
2008-01-14	26468.1
2008-01-15	25837.8
2008-01-16	24450.8
2008-01-17	25115
2008-01-18	25201.9
2008-01-21	23818.9
2008-01-22	21757.6
2008-01-23	24090.2
2008-01-24	23539.3
2008-01-25	25122.4
2008-01-28	24053.6
2008-01-29	24291.8
2008-01-30	23653.7
2008-01-31	23455.7
2008-02-01	24123.6
2008-02-04	25032.1
2008-02-05	24808.7
2008-02-06	23469.5
2008-02-11	22616.1
2008-02-12	22921.7
2008-02-13	23169.5
2008-02-14	24021.7
2008-02-15	24148.4
2008-02-18	23759.2
2008-02-19	24123.2
2008-02-20	23590.6
2008-02-21	23623
2008-02-22	23305
2008-02-25	23269.1
2008-02-26	23714.8
2008-02-27	24483.8
2008-02-28	24591.7
2008-02-29	24331.7
2008-03-03	23585
2008-03-04	23119.9
2008-03-05	23114.3
2008-03-06	23342.7
2008-03-07	22501.3
2008-03-10	22705
2008-03-11	22995.3
2008-03-12	23422.8
2008-03-13	22301.6
2008-03-14	22237.1
2008-03-17	21084.6
2008-03-18	21384.6
2008-03-19	21866.9
2008-03-20	21108.2
2008-03-25	22464.5
2008-03-26	22617
2008-03-27	22664.2
2008-03-28	23286
2008-03-31	22849.2
2008-04-01	23137.5
2008-04-02	23872.4
2008-04-03	24264.6
2008-04-07	24578.8
2008-04-08	24311.7
2008-04-09	23984.6
2008-04-10	24187.1
2008-04-11	24667.8
2008-04-14	23811.2
2008-04-15	23901.3
2008-04-16	23878.3
2008-04-17	24259
2008-04-18	24197.8
2008-04-21	24721.7
2008-04-22	24939.2
2008-04-23	25289.2
2008-04-24	25680.8
2008-04-25	25516.8
2008-04-28	25666.3
2008-04-29	25914.2
2008-04-30	25755.3
2008-05-02	26241
2008-05-05	26184
2008-05-06	26262.1
2008-05-07	25610.2
2008-05-08	25449.8
2008-05-09	25063.2
2008-05-13	25552.8
2008-05-14	25533.5
2008-05-15	25513.7
2008-05-16	25618.9
2008-05-19	25742.2
2008-05-20	25169.5
2008-05-21	25460.3
2008-05-22	25043.1
2008-05-23	24714.1
2008-05-26	24127.3
2008-05-27	24282
2008-05-28	24249.5
2008-05-29	24384
2008-05-30	24533.1
2008-06-02	24831.4
2008-06-03	24375.8
2008-06-04	24123.2
2008-06-05	24255.3
2008-06-06	24402.2
2008-06-10	23375.5
2008-06-11	23327.6
2008-06-12	23023.9
2008-06-13	22592.3
2008-06-16	23029.7
2008-06-17	23058
2008-06-18	23325.8
2008-06-19	22797.6
2008-06-20	22745.6
2008-06-23	22715
2008-06-24	22456
2008-06-25	22635.2
2008-06-26	22455.7
2008-06-27	22042.3
2008-06-30	22102
2008-07-02	21704.5
2008-07-03	21242.8
2008-07-04	21423.8
2008-07-07	21913.1
2008-07-08	21220.8
2008-07-09	21805.8
2008-07-10	21821.8
2008-07-11	22184.5
2008-07-14	22014.5
2008-07-15	21174.8
2008-07-16	21223.5
2008-07-17	21734.7
2008-07-18	21874.2
2008-07-21	22532.9
2008-07-22	22527.5
2008-07-23	23134.5
2008-07-24	23087.7
2008-07-25	22740.7
2008-07-28	22687.2
2008-07-29	22258
2008-07-30	22690.6
2008-07-31	22731.1
2008-08-01	22862.6
2008-08-04	22514.9
2008-08-05	21949.8
2008-08-07	22104.2
2008-08-08	21885.2
2008-08-11	21859.3
2008-08-12	21640.9
2008-08-13	21293.3
2008-08-14	21392.7
2008-08-15	21160.6
2008-08-18	20930.7
2008-08-19	20484.4
2008-08-20	20931.3
2008-08-21	20392.1
2008-08-25	21104.8
2008-08-26	21056.7
2008-08-27	21464.7
2008-08-28	20972.3
2008-08-29	21261.9
2008-09-01	20906.3
2008-09-02	21042.5
2008-09-03	20585.1
2008-09-04	20389.5
2008-09-05	19933.3
2008-09-08	20794.3
2008-09-09	20491.1
2008-09-10	19999.8
2008-09-11	19388.7
2008-09-12	19352.9
2008-09-16	18300.6
2008-09-17	17637.2
2008-09-18	17632.5
2008-09-19	19327.7
2008-09-22	19632.2
2008-09-23	18872.8
2008-09-24	18962
2008-09-25	18934.4
2008-09-26	18682.1
2008-09-29	17880.7
2008-09-30	18016.2
2008-10-02	18211.1
2008-10-03	17682.4
2008-10-06	16803.8
2008-10-08	15431.7
2008-10-09	15943.2
2008-10-10	14796.9
2008-10-13	16312.2
2008-10-14	16832.9
2008-10-15	15998.3
2008-10-16	15230.5
2008-10-17	14554.2
2008-10-20	15323
2008-10-21	15041.2
2008-10-22	14266.6
2008-10-23	13760.5
2008-10-24	12618.4
2008-10-27	11015.8
2008-10-28	12596.3
2008-10-29	12702.1
2008-10-30	14329.9
2008-10-31	13968.7
2008-11-03	14344.4
2008-11-04	14384.3
2008-11-05	14840.2
2008-11-06	13790
2008-11-07	14243.4
2008-11-10	14744.6
2008-11-11	14040.9
2008-11-12	13939.1
2008-11-13	13221.4
2008-11-14	13542.7
2008-11-17	13529.5
2008-11-18	12915.9
2008-11-19	12815.8
2008-11-20	12298.6
2008-11-21	12659.2
2008-11-24	12457.9
2008-11-25	12878.6
2008-11-26	13369.5
2008-11-27	13552.1
2008-11-28	13888.2
2008-12-01	14108.8
2008-12-02	13405.9
2008-12-03	13588.7
2008-12-04	13509.8
2008-12-05	13846.1
2008-12-08	15044.9
2008-12-09	14753.2
2008-12-10	15577.7
2008-12-11	15613.9
2008-12-12	14758.4
2008-12-15	15047
2008-12-16	15130.2
2008-12-17	15460.5
2008-12-18	15497.8
2008-12-19	15127.5
2008-12-22	14622.4
2008-12-23	14220.8
2008-12-24	14184.1
2008-12-29	14328.5
2008-12-30	14235.5
2008-12-31	14387.5
2009-01-02	15042.8
2009-01-05	15563.3
2009-01-06	15509.5
2009-01-07	14987.5
2009-01-08	14415.9
2009-01-09	14377.4
2009-01-12	13971
2009-01-13	13668
2009-01-14	13704.6
2009-01-15	13243
2009-01-16	13255.5
2009-01-19	13340
2009-01-20	12959.8
2009-01-21	12583.6
2009-01-22	12658
2009-01-23	12578.6
2009-01-29	13154.4
2009-01-30	13278.2
2009-02-02	12861.5
2009-02-03	12776.9
2009-02-04	13063.9
2009-02-05	13178.9
2009-02-06	13655
2009-02-09	13769.1
2009-02-10	13880.6
2009-02-11	13539.2
2009-02-12	13228.3
2009-02-13	13554.7
2009-02-16	13455.9
2009-02-17	12945.4
2009-02-18	13016
2009-02-19	13023.4
2009-02-20	12699.2
2009-02-23	13175.1
2009-02-24	12798.5
2009-02-25	13005.1
2009-02-26	12894.9
2009-02-27	12811.6
2009-03-02	12317.5
2009-03-03	12033.9
2009-03-04	12331.1
2009-03-05	12211.2
2009-03-06	11921.5
2009-03-09	11344.6
2009-03-10	11694
2009-03-11	11930.7
2009-03-12	12001.5
2009-03-13	12525.8
2009-03-16	12976.7
2009-03-17	12878.1
2009-03-18	13117.2
2009-03-19	13130.9
2009-03-20	12833.5
2009-03-23	13447.4
2009-03-24	13910.3
2009-03-25	13622.1
2009-03-26	14109
2009-03-27	14119.5
2009-03-30	13456.3
2009-03-31	13576
2009-04-01	13519.5
2009-04-02	14522
2009-04-03	14545.7
2009-04-06	14998
2009-04-07	14929
2009-04-08	14474.9
2009-04-09	14901.4
2009-04-14	15580.2
2009-04-15	15669.6
2009-04-16	15583
2009-04-17	15601.3
2009-04-20	15750.9
2009-04-21	15285.9
2009-04-22	14878.5
2009-04-23	15214.5
2009-04-24	15258.9
2009-04-27	14840.4
2009-04-28	14555.1
2009-04-29	14957
2009-04-30	15521
2009-05-04	16381
2009-05-05	16430.1
2009-05-06	16834.6
2009-05-07	17217.9
2009-05-08	17389.9
2009-05-11	17088
2009-05-12	17153.6
2009-05-13	17059.6
2009-05-14	16541.7
2009-05-15	16790.7
2009-05-18	17022.9
2009-05-19	17544
2009-05-20	17475.8
2009-05-21	17199.5
2009-05-22	17062.5
2009-05-25	17121.8
2009-05-26	16991.6
2009-05-27	17885.3
2009-05-29	18171
2009-06-01	18888.6
2009-06-02	18389.1
2009-06-03	18576.5
2009-06-04	18502.8
2009-06-05	18679.5
2009-06-08	18253.4
2009-06-09	18058.5
2009-06-10	18785.7
2009-06-11	18791
2009-06-12	18889.7
2009-06-15	18499
2009-06-16	18165.5
2009-06-17	18084.6
2009-06-18	17776.7
2009-06-19	17920.9
2009-06-22	18059.5
2009-06-23	17538.4
2009-06-24	17892.2
2009-06-25	18275
2009-06-26	18600.3
2009-06-29	18528.5
2009-06-30	18378.7
2009-07-02	18178
2009-07-03	18203.4
2009-07-06	17979.4
2009-07-07	17862.3
2009-07-08	17721.1
2009-07-09	17790.6
2009-07-10	17708.4
2009-07-13	17254.6
2009-07-14	17885.7
2009-07-15	18258.7
2009-07-16	18361.9
2009-07-17	18805.7
2009-07-20	19502.4
2009-07-21	19501.7
2009-07-22	19248.2
2009-07-23	19817.7
2009-07-24	19982.8
2009-07-27	20251.6
2009-07-28	20624.5
2009-07-29	20135.5
2009-07-30	20234.1
2009-07-31	20573.3
2009-08-03	20807.3
2009-08-04	20796.4
2009-08-05	20494.8
2009-08-06	20899.2
2009-08-07	20375.4
2009-08-10	20929.5
2009-08-11	21074.2
2009-08-12	20435.2
2009-08-13	20861.3
2009-08-14	20893.3
2009-08-17	20137.7
2009-08-18	20306.3
2009-08-19	19954.2
2009-08-20	20328.9
2009-08-21	20199
2009-08-24	20535.9
2009-08-25	20435.2
2009-08-26	20456.3
2009-08-27	20242.8
2009-08-28	20098.6
2009-08-31	19724.2
2009-09-01	19872.3
2009-09-02	19522
2009-09-03	19761.7
2009-09-04	20318.6
2009-09-07	20629.3
2009-09-08	21069.8
2009-09-09	20851
2009-09-10	21069.6
2009-09-11	21161.4
2009-09-14	20932.2
2009-09-15	20866.4
2009-09-16	21402.9
2009-09-17	21768.5
2009-09-18	21623.5
2009-09-21	21472.8
2009-09-22	21701.1
2009-09-23	21595.5
2009-09-24	21050.7
2009-09-25	21024.4
2009-09-28	20588.4
2009-09-29	21013.2
2009-09-30	20955.2

## Sheet: 周度数据
date	weekenum	averageprice
2006-09-01	200635	17423.7
2006-09-04	200636	17290.7
2006-09-11	200637	17131
2006-09-18	200638	17493.5
2006-09-25	200639	17489.9
2006-10-03	200640	17761.7
2006-10-09	200641	17844.7
2006-10-16	200642	18034.7
2006-10-23	200643	18210.5
2006-10-31	200644	18560.6
2006-11-06	200645	18906.2
2006-11-13	200646	19035.3
2006-11-20	200647	19147.9
2006-11-27	200648	18855.2
2006-12-04	200649	18851.3
2006-12-11	200650	18916
2006-12-18	200651	19188.2
2006-12-27	200652	19897.5
2007-01-02	20071	20240.1
2007-01-08	20072	19699
2007-01-15	20073	20153.3
2007-01-22	20074	20662.8
2007-01-29	20075	20359.5
2007-02-05	20076	20640.6
2007-02-12	20077	20408.4
2007-02-21	20078	20724.1
2007-02-26	20079	19819.2
2007-03-05	200710	18990.4
2007-03-12	200711	19107.1
2007-03-19	200712	19504.6
2007-03-26	200713	19729.8
2007-04-02	200714	20007.4
2007-04-10	200715	20379.6
2007-04-16	200716	20637.9
2007-04-23	200717	20572
2007-04-30	200718	20557.5
2007-05-07	200719	20732.5
2007-05-14	200720	20936.8
2007-05-21	200721	20772.8
2007-05-28	200722	20506.1
2007-06-04	200723	20739.9
2007-06-11	200724	20743
2007-06-18	200725	21805.5
2007-06-25	200726	21808.5
2007-07-03	200727	22288.6
2007-07-09	200728	22843.7
2007-07-16	200729	23032.3
2007-07-23	200730	23196.5
2007-07-30	200731	22672.4
2007-08-06	200732	22122.7
2007-08-13	200733	21266.7
2007-08-20	200734	22312.1
2007-08-27	200735	23486.2
2007-09-03	200736	23978.5
2007-09-10	200737	24339.4
2007-09-17	200738	25255.1
2007-09-24	200739	26797.5
2007-10-02	200740	27621.3
2007-10-08	200741	28507.8
2007-10-15	200742	29314.8
2007-10-22	200743	29468.7
2007-10-29	200744	31307.8
2007-11-05	200745	29126.6
2007-11-12	200746	28200.1
2007-11-19	200747	26879.1
2007-11-26	200748	27866.8
2007-12-03	200749	29057
2007-12-10	200750	28311.4
2007-12-17	200751	27000.5
2007-12-24	200752	27780.8
2007-12-31	200753	27812.7
2008-01-02	20081	27322.5
2008-01-07	20082	27201.2
2008-01-14	20083	25414.7
2008-01-21	20084	23665.7
2008-01-28	20085	23915.7
2008-02-04	20086	24436.7
2008-02-11	20087	23375.5
2008-02-18	20088	23680.2
2008-02-25	20089	24078.2
2008-03-03	200810	23132.6
2008-03-10	200811	22732.4
2008-03-17	200812	21361.1
2008-03-25	200813	22757.9
2008-03-31	200814	23530.9
2008-04-07	200815	24346
2008-04-14	200816	24009.5
2008-04-21	200817	25229.5
2008-04-28	200818	25894.2
2008-05-05	200819	25713.9
2008-05-13	200820	25554.7
2008-05-19	200821	25225.8
2008-05-26	200822	24315.2
2008-06-02	200823	24397.6
2008-06-10	200824	23079.8
2008-06-16	200825	22991.3
2008-06-23	200826	22460.8
2008-06-30	200827	21618.3
2008-07-07	200828	21789.2
2008-07-14	200829	21604.3
2008-07-21	200830	22804.7
2008-07-28	200831	22645.9
2008-08-04	200832	22113.5
2008-08-11	200833	21469.4
2008-08-18	200834	20684.6
2008-08-25	200835	21172.1
2008-09-01	200836	20571.3
2008-09-08	200837	20005.4
2008-09-16	200838	18224.5
2008-09-22	200839	19016.7
2008-09-29	200840	17947.6
2008-10-06	200841	15743.9
2008-10-13	200842	15785.6
2008-10-20	200843	14201.9
2008-10-27	200844	12922.5
2008-11-03	200845	14320.5
2008-11-10	200846	13897.7
2008-11-17	200847	12843.8
2008-11-24	200848	13229.3
2008-12-01	200849	13691.8
2008-12-08	200850	15149.6
2008-12-15	200851	15252.6
2008-12-22	200852	14342.4
2008-12-29	200853	14317.2
2009-01-02	20091	15042.8
2009-01-05	20092	14970.7
2009-01-12	20093	13568.4
2009-01-19	20094	12824
2009-01-29	20095	13216.3
2009-02-02	20096	13107.2
2009-02-09	20097	13594.4
2009-02-16	20098	13028
2009-02-23	20099	12937
2009-03-02	200910	12163
2009-03-09	200911	11899.3
2009-03-16	200912	12987.3
2009-03-23	200913	13841.7
2009-03-30	200914	13923.9
2009-04-06	200915	14825.8
2009-04-14	200916	15608.5
2009-04-20	200917	15277.7
2009-04-27	200918	14968.4
2009-05-04	200919	16850.7
2009-05-11	200920	16926.7
2009-05-18	200921	17261
2009-05-25	200922	17542.4
2009-06-01	200923	18607.3
2009-06-08	200924	18555.7
2009-06-15	200925	18089.3
2009-06-22	200926	18073.1
2009-06-29	200927	18322.2
2009-07-06	200928	17812.4
2009-07-13	200929	18113.3
2009-07-20	200930	19610.6
2009-07-27	200931	20363.8
2009-08-03	200932	20674.6
2009-08-10	200933	20838.7
2009-08-17	200934	20185.2
2009-08-24	200935	20353.8
2009-08-31	200936	19839.8
2009-09-07	200937	20956.2
2009-09-14	200938	21318.7
2009-09-21	200939	21368.9
2009-09-28	200940	20852.3
