# Supplementary material for: A heterogeneous artificial stock market model can benefit people against another financial crisis
Source: PLoS One. 2018 Jun 18;13(6):e0197935. doi: 10.1371/journal.pone.0197935 (PMC6005484; doi:10.1371/journal.pone.0197935)
Supplement: S1 Dataset — (ZIP) [file pone.0197935.s002.zip › Nasdaq Composite.xlsx]

## Sheet: 日度数据
closeprice	closeprice
2006-09-01	2193.16
2006-09-05	2205.7
2006-09-06	2167.84
2006-09-07	2155.29
2006-09-08	2165.79
2006-09-11	2173.25
2006-09-12	2215.82
2006-09-13	2227.67
2006-09-14	2228.73
2006-09-15	2235.59
2006-09-18	2235.75
2006-09-19	2222.37
2006-09-20	2252.89
2006-09-21	2237.75
2006-09-22	2218.93
2006-09-25	2249.07
2006-09-26	2261.34
2006-09-27	2263.39
2006-09-28	2270.02
2006-09-29	2258.43
2006-10-02	2237.6
2006-10-03	2243.65
2006-10-04	2290.95
2006-10-05	2306.34
2006-10-06	2299.99
2006-10-09	2311.77
2006-10-10	2315.43
2006-10-11	2308.27
2006-10-12	2346.18
2006-10-13	2357.29
2006-10-16	2363.84
2006-10-17	2344.95
2006-10-18	2337.15
2006-10-19	2340.94
2006-10-20	2342.3
2006-10-23	2355.56
2006-10-24	2344.84
2006-10-25	2356.59
2006-10-26	2379.1
2006-10-27	2350.62
2006-10-30	2363.77
2006-10-31	2366.71
2006-11-01	2334.35
2006-11-02	2334.02
2006-11-03	2330.79
2006-11-06	2365.95
2006-11-07	2375.88
2006-11-08	2384.94
2006-11-09	2376.01
2006-11-10	2389.72
2006-11-13	2406.38
2006-11-14	2430.66
2006-11-15	2442.75
2006-11-16	2449.06
2006-11-17	2445.86
2006-11-20	2452.72
2006-11-21	2454.84
2006-11-22	2465.98
2006-11-24	2460.26
2006-11-27	2405.92
2006-11-28	2412.61
2006-11-29	2432.23
2006-11-30	2431.77
2006-12-01	2413.21
2006-12-04	2448.39
2006-12-05	2452.38
2006-12-06	2445.86
2006-12-07	2427.69
2006-12-08	2437.36
2006-12-11	2442.86
2006-12-12	2431.6
2006-12-13	2432.41
2006-12-14	2453.85
2006-12-15	2457.2
2006-12-18	2435.57
2006-12-19	2429.55
2006-12-20	2427.61
2006-12-21	2415.85
2006-12-22	2401.18
2006-12-26	2413.51
2006-12-27	2431.22
2006-12-28	2425.57
2006-12-29	2415.29
2007-01-03	2423.16
2007-01-04	2453.43
2007-01-05	2434.25
2007-01-08	2438.2
2007-01-09	2443.83
2007-01-10	2459.33
2007-01-11	2484.85
2007-01-12	2502.82
2007-01-16	2497.78
2007-01-17	2479.42
2007-01-18	2443.21
2007-01-19	2451.31
2007-01-22	2431.07
2007-01-23	2431.41
2007-01-24	2466.28
2007-01-25	2434.24
2007-01-26	2435.49
2007-01-29	2441.09
2007-01-30	2448.64
2007-01-31	2463.93
2007-02-01	2468.38
2007-02-02	2475.88
2007-02-05	2470.6
2007-02-06	2471.49
2007-02-07	2490.5
2007-02-08	2488.67
2007-02-09	2459.82
2007-02-12	2450.38
2007-02-13	2459.88
2007-02-14	2488.38
2007-02-15	2497.1
2007-02-16	2496.31
2007-02-20	2513.04
2007-02-21	2518.42
2007-02-22	2524.94
2007-02-23	2515.1
2007-02-26	2504.52
2007-02-27	2407.86
2007-02-28	2416.15
2007-03-01	2404.21
2007-03-02	2368
2007-03-05	2340.68
2007-03-06	2385.14
2007-03-07	2374.64
2007-03-08	2387.73
2007-03-09	2387.55
2007-03-12	2402.29
2007-03-13	2350.57
2007-03-14	2371.74
2007-03-15	2378.7
2007-03-16	2372.66
2007-03-19	2394.41
2007-03-20	2408.21
2007-03-21	2455.92
2007-03-22	2451.74
2007-03-23	2448.93
2007-03-26	2455.63
2007-03-27	2437.43
2007-03-28	2417.1
2007-03-29	2417.88
2007-03-30	2421.64
2007-04-02	2422.26
2007-04-03	2450.33
2007-04-04	2458.69
2007-04-05	2471.34
2007-04-09	2469.18
2007-04-10	2477.61
2007-04-11	2459.31
2007-04-12	2480.32
2007-04-13	2491.94
2007-04-16	2518.33
2007-04-17	2516.95
2007-04-18	2510.5
2007-04-19	2505.35
2007-04-20	2526.39
2007-04-23	2523.67
2007-04-24	2524.54
2007-04-25	2547.89
2007-04-26	2554.46
2007-04-27	2557.21
2007-04-30	2525.09
2007-05-01	2531.53
2007-05-02	2557.84
2007-05-03	2565.46
2007-05-04	2572.15
2007-05-07	2570.95
2007-05-08	2571.75
2007-05-09	2576.34
2007-05-10	2533.74
2007-05-11	2562.22
2007-05-14	2546.44
2007-05-15	2525.29
2007-05-16	2547.42
2007-05-17	2539.38
2007-05-18	2558.45
2007-05-21	2578.79
2007-05-22	2588.02
2007-05-23	2577.05
2007-05-24	2537.92
2007-05-25	2557.19
2007-05-29	2572.06
2007-05-30	2592.59
2007-05-31	2604.52
2007-06-01	2613.92
2007-06-04	2618.29
2007-06-05	2611.23
2007-06-06	2587.18
2007-06-07	2541.38
2007-06-08	2573.54
2007-06-11	2572.15
2007-06-12	2549.77
2007-06-13	2582.31
2007-06-14	2599.41
2007-06-15	2626.71
2007-06-18	2626.6
2007-06-19	2626.76
2007-06-20	2599.96
2007-06-21	2616.96
2007-06-22	2588.96
2007-06-25	2577.08
2007-06-26	2574.16
2007-06-27	2605.35
2007-06-28	2608.37
2007-06-29	2603.23
2007-07-02	2632.3
2007-07-03	2644.95
2007-07-05	2656.65
2007-07-06	2666.51
2007-07-09	2670.02
2007-07-10	2639.16
2007-07-11	2651.79
2007-07-12	2701.73
2007-07-13	2707
2007-07-16	2697.33
2007-07-17	2712.29
2007-07-18	2699.49
2007-07-19	2720.04
2007-07-20	2687.6
2007-07-23	2690.58
2007-07-24	2639.86
2007-07-25	2648.17
2007-07-26	2599.34
2007-07-27	2561.56
2007-07-30	2582.57
2007-07-31	2545.57
2007-08-01	2553.16
2007-08-02	2575.98
2007-08-03	2511.25
2007-08-06	2547.33
2007-08-07	2561.6
2007-08-08	2612.98
2007-08-09	2556.49
2007-08-10	2544.89
2007-08-13	2542.24
2007-08-14	2499.12
2007-08-15	2458.83
2007-08-16	2451.07
2007-08-17	2505.03
2007-08-20	2508.59
2007-08-21	2521.3
2007-08-22	2552.8
2007-08-23	2541.7
2007-08-24	2576.69
2007-08-27	2561.25
2007-08-28	2500.64
2007-08-29	2563.16
2007-08-30	2565.3
2007-08-31	2596.36
2007-09-04	2630.24
2007-09-05	2605.95
2007-09-06	2614.32
2007-09-07	2565.7
2007-09-10	2559.11
2007-09-11	2597.47
2007-09-12	2592.07
2007-09-13	2601.06
2007-09-14	2602.18
2007-09-17	2581.66
2007-09-18	2651.66
2007-09-19	2666.48
2007-09-20	2654.29
2007-09-21	2671.22
2007-09-24	2667.95
2007-09-25	2683.45
2007-09-26	2699.03
2007-09-27	2709.59
2007-09-28	2701.5
2007-10-01	2740.99
2007-10-02	2747.11
2007-10-03	2729.43
2007-10-04	2733.57
2007-10-05	2780.32
2007-10-08	2787.37
2007-10-09	2803.91
2007-10-10	2811.61
2007-10-11	2772.2
2007-10-12	2805.68
2007-10-15	2780.05
2007-10-16	2763.91
2007-10-17	2792.67
2007-10-18	2799.31
2007-10-19	2725.16
2007-10-22	2753.93
2007-10-23	2799.26
2007-10-24	2774.76
2007-10-25	2750.86
2007-10-26	2804.19
2007-10-29	2817.44
2007-10-30	2816.71
2007-10-31	2859.12
2007-11-01	2794.83
2007-11-02	2810.38
2007-11-05	2795.18
2007-11-06	2825.18
2007-11-07	2748.76
2007-11-08	2696
2007-11-09	2627.94
2007-11-12	2584.13
2007-11-13	2673.65
2007-11-14	2644.32
2007-11-15	2618.51
2007-11-16	2637.24
2007-11-19	2593.38
2007-11-20	2596.81
2007-11-21	2562.15
2007-11-23	2596.6
2007-11-26	2540.99
2007-11-27	2580.8
2007-11-28	2662.91
2007-11-29	2668.13
2007-11-30	2660.96
2007-12-03	2637.13
2007-12-04	2619.83
2007-12-05	2666.36
2007-12-06	2709.03
2007-12-07	2706.16
2007-12-10	2718.95
2007-12-11	2652.35
2007-12-12	2671.14
2007-12-13	2668.49
2007-12-14	2635.74
2007-12-17	2574.46
2007-12-18	2596.03
2007-12-19	2601.01
2007-12-20	2640.86
2007-12-21	2691.99
2007-12-24	2713.5
2007-12-26	2724.41
2007-12-27	2676.79
2007-12-28	2674.46
2007-12-31	2652.28
2008-01-02	2609.63
2008-01-03	2602.68
2008-01-04	2504.65
2008-01-07	2499.46
2008-01-08	2440.51
2008-01-09	2474.55
2008-01-10	2488.52
2008-01-11	2439.94
2008-01-14	2478.3
2008-01-15	2417.59
2008-01-16	2394.59
2008-01-17	2346.9
2008-01-18	2340.02
2008-01-22	2292.27
2008-01-23	2316.41
2008-01-24	2360.92
2008-01-25	2326.2
2008-01-28	2349.91
2008-01-29	2358.06
2008-01-30	2349
2008-01-31	2389.86
2008-02-01	2413.36
2008-02-04	2382.85
2008-02-05	2309.57
2008-02-06	2278.75
2008-02-07	2293.03
2008-02-08	2304.85
2008-02-11	2320.06
2008-02-12	2320.04
2008-02-13	2373.93
2008-02-14	2332.54
2008-02-15	2321.8
2008-02-19	2306.2
2008-02-20	2327.1
2008-02-21	2299.78
2008-02-22	2303.35
2008-02-25	2327.48
2008-02-26	2344.99
2008-02-27	2353.78
2008-02-28	2331.57
2008-02-29	2271.48
2008-03-03	2258.6
2008-03-04	2260.28
2008-03-05	2272.81
2008-03-06	2220.5
2008-03-07	2212.49
2008-03-10	2169.34
2008-03-11	2255.76
2008-03-12	2243.87
2008-03-13	2263.61
2008-03-14	2212.49
2008-03-17	2177.01
2008-03-18	2268.26
2008-03-19	2209.96
2008-03-20	2258.11
2008-03-24	2326.75
2008-03-25	2341.05
2008-03-26	2324.36
2008-03-27	2280.83
2008-03-28	2261.18
2008-03-31	2279.1
2008-04-01	2362.75
2008-04-02	2361.4
2008-04-03	2363.3
2008-04-04	2370.98
2008-04-07	2364.83
2008-04-08	2348.76
2008-04-09	2322.12
2008-04-10	2351.7
2008-04-11	2290.24
2008-04-14	2275.82
2008-04-15	2286.04
2008-04-16	2350.11
2008-04-17	2341.83
2008-04-18	2402.97
2008-04-21	2408.04
2008-04-22	2376.94
2008-04-23	2405.21
2008-04-24	2428.92
2008-04-25	2422.93
2008-04-28	2424.4
2008-04-29	2426.1
2008-04-30	2412.8
2008-05-01	2480.71
2008-05-02	2476.99
2008-05-05	2464.12
2008-05-06	2483.31
2008-05-07	2438.49
2008-05-08	2451.24
2008-05-09	2445.52
2008-05-12	2488.49
2008-05-13	2495.12
2008-05-14	2496.7
2008-05-15	2533.73
2008-05-16	2528.85
2008-05-19	2516.09
2008-05-20	2492.26
2008-05-21	2448.27
2008-05-22	2464.58
2008-05-23	2444.67
2008-05-27	2481.24
2008-05-28	2486.7
2008-05-29	2508.32
2008-05-30	2522.66
2008-06-02	2491.53
2008-06-03	2480.48
2008-06-04	2503.14
2008-06-05	2549.94
2008-06-06	2474.56
2008-06-09	2459.46
2008-06-10	2448.94
2008-06-11	2394.01
2008-06-12	2404.35
2008-06-13	2454.5
2008-06-16	2474.78
2008-06-17	2457.73
2008-06-18	2429.71
2008-06-19	2462.06
2008-06-20	2406.09
2008-06-23	2385.74
2008-06-24	2368.28
2008-06-25	2401.26
2008-06-26	2321.37
2008-06-27	2315.63
2008-06-30	2292.98
2008-07-01	2304.97
2008-07-02	2251.46
2008-07-03	2245.38
2008-07-07	2243.32
2008-07-08	2294.44
2008-07-09	2234.89
2008-07-10	2257.85
2008-07-11	2239.08
2008-07-14	2212.87
2008-07-15	2215.71
2008-07-16	2284.85
2008-07-17	2312.3
2008-07-18	2282.78
2008-07-21	2279.53
2008-07-22	2303.96
2008-07-23	2325.88
2008-07-24	2280.11
2008-07-25	2310.53
2008-07-28	2264.22
2008-07-29	2319.62
2008-07-30	2329.72
2008-07-31	2325.55
2008-08-01	2310.96
2008-08-04	2285.56
2008-08-05	2349.83
2008-08-06	2378.37
2008-08-07	2355.73
2008-08-08	2414.1
2008-08-11	2439.95
2008-08-12	2430.61
2008-08-13	2428.62
2008-08-14	2453.67
2008-08-15	2452.52
2008-08-18	2416.98
2008-08-19	2384.36
2008-08-20	2389.08
2008-08-21	2380.38
2008-08-22	2414.71
2008-08-25	2365.59
2008-08-26	2361.97
2008-08-27	2382.46
2008-08-28	2411.64
2008-08-29	2367.52
2008-09-02	2349.24
2008-09-03	2333.73
2008-09-04	2259.04
2008-09-05	2255.88
2008-09-08	2269.76
2008-09-09	2209.81
2008-09-10	2228.7
2008-09-11	2258.22
2008-09-12	2261.27
2008-09-15	2179.91
2008-09-16	2207.9
2008-09-17	2098.85
2008-09-18	2199.1
2008-09-19	2273.9
2008-09-22	2178.98
2008-09-23	2153.33
2008-09-24	2155.68
2008-09-25	2186.57
2008-09-26	2183.34
2008-09-29	1983.73
2008-09-30	2091.88
2008-10-01	2069.4
2008-10-02	1976.72
2008-10-03	1947.39
2008-10-06	1862.96
2008-10-07	1754.88
2008-10-08	1740.33
2008-10-09	1645.12
2008-10-10	1649.51
2008-10-13	1844.25
2008-10-14	1779.01
2008-10-15	1628.33
2008-10-16	1717.71
2008-10-17	1711.29
2008-10-20	1770.03
2008-10-21	1696.68
2008-10-22	1615.75
2008-10-23	1603.91
2008-10-24	1552.03
2008-10-27	1505.9
2008-10-28	1649.47
2008-10-29	1657.21
2008-10-30	1698.52
2008-10-31	1720.95
2008-11-03	1726.33
2008-11-04	1780.12
2008-11-05	1681.64
2008-11-06	1608.7
2008-11-07	1647.4
2008-11-10	1616.74
2008-11-11	1580.9
2008-11-12	1499.21
2008-11-13	1596.7
2008-11-14	1516.85
2008-11-17	1482.05
2008-11-18	1483.27
2008-11-19	1386.42
2008-11-20	1316.12
2008-11-21	1384.35
2008-11-24	1472.02
2008-11-25	1464.73
2008-11-26	1532.1
2008-11-28	1535.57
2008-12-01	1398.07
2008-12-02	1449.8
2008-12-03	1492.38
2008-12-04	1445.56
2008-12-05	1509.31
2008-12-08	1571.74
2008-12-09	1547.34
2008-12-10	1565.48
2008-12-11	1507.88
2008-12-12	1540.72
2008-12-15	1508.34
2008-12-16	1589.89
2008-12-17	1579.31
2008-12-18	1552.37
2008-12-19	1564.32
2008-12-22	1532.35
2008-12-23	1521.54
2008-12-24	1524.9
2008-12-26	1530.24
2008-12-29	1510.32
2008-12-30	1550.7
2008-12-31	1577.03
2009-01-02	1632.21
2009-01-05	1628.03
2009-01-06	1652.38
2009-01-07	1599.06
2009-01-08	1617.01
2009-01-09	1571.59
2009-01-12	1538.79
2009-01-13	1546.46
2009-01-14	1489.64
2009-01-15	1511.84
2009-01-16	1529.33
2009-01-20	1440.86
2009-01-21	1507.07
2009-01-22	1465.49
2009-01-23	1477.29
2009-01-26	1489.46
2009-01-27	1504.9
2009-01-28	1558.34
2009-01-29	1507.84
2009-01-30	1476.42
2009-02-02	1494.43
2009-02-03	1516.3
2009-02-04	1515.05
2009-02-05	1546.24
2009-02-06	1591.71
2009-02-09	1591.56
2009-02-10	1524.73
2009-02-11	1530.5
2009-02-12	1541.71
2009-02-13	1534.36
2009-02-17	1470.66
2009-02-18	1467.97
2009-02-19	1442.82
2009-02-20	1441.23
2009-02-23	1387.72
2009-02-24	1441.83
2009-02-25	1425.43
2009-02-26	1391.47
2009-02-27	1377.84
2009-03-02	1322.85
2009-03-03	1321.01
2009-03-04	1353.74
2009-03-05	1299.59
2009-03-06	1293.85
2009-03-09	1268.64
2009-03-10	1358.28
2009-03-11	1371.64
2009-03-12	1426.1
2009-03-13	1431.5
2009-03-16	1404.02
2009-03-17	1462.11
2009-03-18	1491.22
2009-03-19	1483.48
2009-03-20	1457.27
2009-03-23	1555.77
2009-03-24	1516.52
2009-03-25	1528.95
2009-03-26	1587
2009-03-27	1545.2
2009-03-30	1501.8
2009-03-31	1528.59
2009-04-01	1551.6
2009-04-02	1602.63
2009-04-03	1621.87
2009-04-06	1606.71
2009-04-07	1561.61
2009-04-08	1590.66
2009-04-09	1652.54
2009-04-13	1653.31
2009-04-14	1625.72
2009-04-15	1626.8
2009-04-16	1670.44
2009-04-17	1673.07
2009-04-20	1608.21
2009-04-21	1643.85
2009-04-22	1646.12
2009-04-23	1652.21
2009-04-24	1694.29
2009-04-27	1679.41
2009-04-28	1673.81
2009-04-29	1711.94
2009-04-30	1717.3
2009-05-01	1719.2
2009-05-04	1763.56
2009-05-05	1754.12
2009-05-06	1759.1
2009-05-07	1716.24
2009-05-08	1739
2009-05-11	1731.24
2009-05-12	1715.92
2009-05-13	1664.19
2009-05-14	1689.21
2009-05-15	1680.14
2009-05-18	1732.36
2009-05-19	1734.54
2009-05-20	1727.84
2009-05-21	1695.25
2009-05-22	1692.01
2009-05-26	1750.43
2009-05-27	1731.08
2009-05-28	1751.79
2009-05-29	1774.33
2009-06-01	1828.68
2009-06-02	1836.8
2009-06-03	1825.92
2009-06-04	1850.02
2009-06-05	1849.42
2009-06-08	1842.4
2009-06-09	1860.13
2009-06-10	1853.08
2009-06-11	1862.37
2009-06-12	1858.8
2009-06-15	1816.38
2009-06-16	1796.18
2009-06-17	1808.06
2009-06-18	1807.72
2009-06-19	1827.47
2009-06-22	1766.19
2009-06-23	1764.92
2009-06-24	1792.34
2009-06-25	1829.54
2009-06-26	1838.22
2009-06-29	1844.06
2009-06-30	1835.04
2009-07-01	1845.72
2009-07-02	1796.52
2009-07-06	1787.4
2009-07-07	1746.17
2009-07-08	1747.17
2009-07-09	1752.55
2009-07-10	1756.03
2009-07-13	1793.21
2009-07-14	1799.73
2009-07-15	1862.9
2009-07-16	1885.03
2009-07-17	1886.61
2009-07-20	1909.29
2009-07-21	1916.2
2009-07-22	1926.38
2009-07-23	1973.6
2009-07-24	1965.96
2009-07-27	1967.89
2009-07-28	1975.51
2009-07-29	1967.76
2009-07-30	1984.3
2009-07-31	1978.5
2009-08-03	2008.61
2009-08-04	2011.31
2009-08-05	1993.05
2009-08-06	1973.16
2009-08-07	2000.25
2009-08-10	1992.24
2009-08-11	1969.73
2009-08-12	1998.72
2009-08-13	2009.35
2009-08-14	1985.52
2009-08-17	1930.84
2009-08-18	1955.92
2009-08-19	1969.24
2009-08-20	1989.22
2009-08-21	2020.9
2009-08-24	2017.98
2009-08-25	2024.23
2009-08-26	2024.43
2009-08-27	2027.73
2009-08-28	2028.77
2009-08-31	2009.06
2009-09-01	1968.89
2009-09-02	1967.07
2009-09-03	1983.2
2009-09-04	2018.78
2009-09-08	2037.77
2009-09-09	2060.39
2009-09-10	2084.02
2009-09-11	2080.9
2009-09-14	2091.78
2009-09-15	2102.64
2009-09-16	2133.15
2009-09-17	2126.75
2009-09-18	2132.86
2009-09-21	2138.04
2009-09-22	2146.3
2009-09-23	2131.42
2009-09-24	2107.61
2009-09-25	2090.92
2009-09-28	2130.74
2009-09-29	2124.04
2009-09-30	2122.42
2009-10-01	2057.48

## Sheet: 周度数据
date	weekenum	averageprice
2006-09-01	200635	2193.16
2006-09-05	200636	2173.65
2006-09-11	200637	2216.21
2006-09-18	200638	2233.54
2006-09-25	200639	2260.45
2006-10-02	200640	2275.71
2006-10-09	200641	2327.79
2006-10-16	200642	2345.84
2006-10-23	200643	2357.34
2006-10-30	200644	2345.93
2006-11-06	200645	2378.5
2006-11-13	200646	2434.94
2006-11-20	200647	2458.45
2006-11-27	200648	2419.15
2006-12-04	200649	2442.34
2006-12-11	200650	2443.58
2006-12-18	200651	2421.95
2006-12-26	200652	2421.4
2007-01-03	20071	2436.95
2007-01-08	20072	2465.81
2007-01-16	20073	2467.93
2007-01-22	20074	2439.7
2007-01-29	20075	2459.58
2007-02-05	20076	2476.22
2007-02-12	20077	2478.41
2007-02-20	20078	2517.88
2007-02-26	20079	2420.15
2007-03-05	200710	2375.15
2007-03-12	200711	2375.19
2007-03-19	200712	2431.84
2007-03-26	200713	2429.94
2007-04-02	200714	2450.66
2007-04-09	200715	2475.67
2007-04-16	200716	2515.5
2007-04-23	200717	2541.55
2007-04-30	200718	2550.41
2007-05-07	200719	2563
2007-05-14	200720	2543.4
2007-05-21	200721	2567.79
2007-05-29	200722	2595.77
2007-06-04	200723	2586.32
2007-06-11	200724	2586.07
2007-06-18	200725	2611.85
2007-06-25	200726	2593.64
2007-07-02	200727	2650.1
2007-07-09	200728	2673.94
2007-07-16	200729	2703.35
2007-07-23	200730	2627.9
2007-07-30	200731	2553.71
2007-08-06	200732	2564.66
2007-08-13	200733	2491.26
2007-08-20	200734	2540.22
2007-08-27	200735	2557.34
2007-09-04	200736	2604.05
2007-09-10	200737	2590.38
2007-09-17	200738	2645.06
2007-09-24	200739	2692.3
2007-10-01	200740	2746.28
2007-10-08	200741	2796.15
2007-10-15	200742	2772.22
2007-10-22	200743	2776.6
2007-10-29	200744	2819.7
2007-11-05	200745	2738.61
2007-11-12	200746	2631.57
2007-11-19	200747	2587.24
2007-11-26	200748	2622.76
2007-12-03	200749	2667.7
2007-12-10	200750	2669.33
2007-12-17	200751	2620.87
2007-12-24	200752	2697.29
2007-12-31	200753	2652.28
2008-01-02	20081	2572.32
2008-01-07	20082	2468.6
2008-01-14	20083	2395.48
2008-01-22	20084	2323.95
2008-01-28	20085	2372.04
2008-02-04	20086	2313.81
2008-02-11	20087	2333.67
2008-02-19	20088	2309.11
2008-02-25	20089	2325.86
2008-03-03	200810	2244.94
2008-03-10	200811	2229.01
2008-03-17	200812	2228.34
2008-03-24	200813	2306.83
2008-03-31	200814	2347.51
2008-04-07	200815	2335.53
2008-04-14	200816	2331.35
2008-04-21	200817	2408.41
2008-04-28	200818	2444.2
2008-05-05	200819	2456.54
2008-05-12	200820	2508.58
2008-05-19	200821	2473.17
2008-05-27	200822	2499.73
2008-06-02	200823	2499.93
2008-06-09	200824	2432.25
2008-06-16	200825	2446.07
2008-06-23	200826	2358.46
2008-06-30	200827	2273.7
2008-07-07	200828	2253.92
2008-07-14	200829	2261.7
2008-07-21	200830	2300
2008-07-28	200831	2310.01
2008-08-04	200832	2356.72
2008-08-11	200833	2441.07
2008-08-18	200834	2397.1
2008-08-25	200835	2377.84
2008-09-02	200836	2299.47
2008-09-08	200837	2245.55
2008-09-15	200838	2191.93
2008-09-22	200839	2171.58
2008-09-29	200840	2013.82
2008-10-06	200841	1730.56
2008-10-13	200842	1736.12
2008-10-20	200843	1647.68
2008-10-27	200844	1646.41
2008-11-03	200845	1688.84
2008-11-10	200846	1562.08
2008-11-17	200847	1410.44
2008-11-24	200848	1501.11
2008-12-01	200849	1459.02
2008-12-08	200850	1546.63
2008-12-15	200851	1558.85
2008-12-22	200852	1527.26
2008-12-29	200853	1546.02
2009-01-02	20091	1632.21
2009-01-05	20092	1613.61
2009-01-12	20093	1523.21
2009-01-20	20094	1472.68
2009-01-26	20095	1507.39
2009-02-02	20096	1532.75
2009-02-09	20097	1544.57
2009-02-17	20098	1455.67
2009-02-23	20099	1404.86
2009-03-02	200910	1318.21
2009-03-09	200911	1371.23
2009-03-16	200912	1459.62
2009-03-23	200913	1546.69
2009-03-30	200914	1561.3
2009-04-06	200915	1602.88
2009-04-13	200916	1649.87
2009-04-20	200917	1648.94
2009-04-27	200918	1700.33
2009-05-04	200919	1746.4
2009-05-11	200920	1696.14
2009-05-18	200921	1716.4
2009-05-26	200922	1751.91
2009-06-01	200923	1838.17
2009-06-08	200924	1855.36
2009-06-15	200925	1811.16
2009-06-22	200926	1798.24
2009-06-29	200927	1830.34
2009-07-06	200928	1757.86
2009-07-13	200929	1845.5
2009-07-20	200930	1938.29
2009-07-27	200931	1974.79
2009-08-03	200932	1997.28
2009-08-10	200933	1991.11
2009-08-17	200934	1973.22
2009-08-24	200935	2024.63
2009-08-31	200936	1989.4
2009-09-08	200937	2065.77
2009-09-14	200938	2117.44
2009-09-21	200939	2122.86
2009-09-28	200940	2108.67
