# Supplementary material for: A heterogeneous artificial stock market model can benefit people against another financial crisis
Source: PLoS One. 2018 Jun 18;13(6):e0197935. doi: 10.1371/journal.pone.0197935 (PMC6005484; doi:10.1371/journal.pone.0197935)
Supplement: S1 Dataset — (ZIP) [file pone.0197935.s002.zip › nikkei 225.xlsx]

## Sheet: 日度数据
date	closeprice
2006-09-01	16134
2006-09-04	16358
2006-09-05	16385
2006-09-06	16284
2006-09-07	16012
2006-09-08	16080
2006-09-11	15794
2006-09-12	15719
2006-09-13	15750
2006-09-14	15942
2006-09-15	15866
2006-09-19	15874
2006-09-20	15718
2006-09-21	15834
2006-09-22	15634
2006-09-25	15633
2006-09-26	15557
2006-09-27	15947
2006-09-28	16024
2006-09-29	16127
2006-10-02	16254
2006-10-03	16242
2006-10-04	16082
2006-10-05	16449
2006-10-06	16436
2006-10-10	16477
2006-10-11	16400
2006-10-12	16368
2006-10-13	16536
2006-10-16	16692
2006-10-17	16611
2006-10-18	16653
2006-10-19	16551
2006-10-20	16651
2006-10-23	16788
2006-10-24	16780
2006-10-25	16699
2006-10-26	16811
2006-10-27	16669
2006-10-30	16351
2006-10-31	16399
2006-11-01	16375
2006-11-02	16350
2006-11-06	16364
2006-11-07	16393
2006-11-08	16215
2006-11-09	16198
2006-11-10	16112
2006-11-13	16022
2006-11-14	16289
2006-11-15	16243
2006-11-16	16163
2006-11-17	16091
2006-11-20	15725
2006-11-21	15734
2006-11-22	15914
2006-11-24	15734
2006-11-27	15885
2006-11-28	15855
2006-11-29	16076
2006-11-30	16274
2006-12-01	16321
2006-12-04	16303
2006-12-05	16265
2006-12-06	16371
2006-12-07	16473
2006-12-08	16417
2006-12-11	16527
2006-12-12	16637
2006-12-13	16692
2006-12-14	16829
2006-12-15	16914
2006-12-18	16962
2006-12-19	16776
2006-12-20	17011
2006-12-21	17047
2006-12-22	17104
2006-12-25	17092
2006-12-26	17169
2006-12-27	17223
2006-12-28	17224
2006-12-29	17225
2007-01-04	17353
2007-01-05	17091
2007-01-09	17237
2007-01-10	16942
2007-01-11	16838
2007-01-12	17057
2007-01-15	17209
2007-01-16	17202
2007-01-17	17261
2007-01-18	17370
2007-01-19	17310
2007-01-22	17424
2007-01-23	17408
2007-01-24	17507
2007-01-25	17458
2007-01-26	17421
2007-01-29	17470
2007-01-30	17490
2007-01-31	17383
2007-02-01	17519
2007-02-02	17547
2007-02-05	17344
2007-02-06	17406
2007-02-07	17292
2007-02-08	17292
2007-02-09	17504
2007-02-13	17621
2007-02-14	17752
2007-02-15	17897
2007-02-16	17875
2007-02-19	17940
2007-02-20	17939
2007-02-21	17913
2007-02-22	18108
2007-02-23	18188
2007-02-26	18215
2007-02-27	18119
2007-02-28	17604
2007-03-01	17453
2007-03-02	17217
2007-03-05	16642
2007-03-06	16844
2007-03-07	16764
2007-03-08	17090
2007-03-09	17164
2007-03-12	17292
2007-03-13	17178
2007-03-14	16676
2007-03-15	16860
2007-03-16	16744
2007-03-19	17009
2007-03-20	17163
2007-03-22	17419
2007-03-23	17480
2007-03-26	17521
2007-03-27	17365
2007-03-28	17254
2007-03-29	17263
2007-03-30	17287
2007-04-02	17028
2007-04-03	17244
2007-04-04	17544
2007-04-05	17491
2007-04-06	17484
2007-04-09	17743
2007-04-10	17664
2007-04-11	17670
2007-04-12	17540
2007-04-13	17363
2007-04-16	17628
2007-04-17	17527
2007-04-18	17667
2007-04-19	17371
2007-04-20	17452
2007-04-23	17455
2007-04-24	17451
2007-04-25	17236
2007-04-26	17429
2007-04-27	17400
2007-05-01	17274
2007-05-02	17394
2007-05-07	17669
2007-05-08	17656
2007-05-09	17748
2007-05-10	17736
2007-05-11	17553
2007-05-14	17677
2007-05-15	17512
2007-05-16	17529
2007-05-17	17498
2007-05-18	17399
2007-05-21	17556
2007-05-22	17680
2007-05-23	17705
2007-05-24	17696
2007-05-25	17481
2007-05-28	17587
2007-05-29	17672
2007-05-30	17588
2007-05-31	17875
2007-06-01	17958
2007-06-04	17973
2007-06-05	18053
2007-06-06	18040
2007-06-07	18053
2007-06-08	17779
2007-06-11	17834
2007-06-12	17760
2007-06-13	17732
2007-06-14	17842
2007-06-15	17971
2007-06-18	18149
2007-06-19	18163
2007-06-20	18211
2007-06-21	18240
2007-06-22	18188
2007-06-25	18087
2007-06-26	18066
2007-06-27	17849
2007-06-28	17932
2007-06-29	18138
2007-07-02	18146
2007-07-03	18149
2007-07-04	18168
2007-07-05	18221
2007-07-06	18140
2007-07-09	18261
2007-07-10	18252
2007-07-11	18049
2007-07-12	17984
2007-07-13	18238
2007-07-17	18217
2007-07-18	18015
2007-07-19	18116
2007-07-20	18157
2007-07-23	17963
2007-07-24	18002
2007-07-25	17858
2007-07-26	17702
2007-07-27	17283
2007-07-30	17289
2007-07-31	17248
2007-08-01	16870
2007-08-02	16984
2007-08-03	16979
2007-08-06	16914
2007-08-07	16921
2007-08-08	17029
2007-08-09	17170
2007-08-10	16764
2007-08-13	16800
2007-08-14	16844
2007-08-15	16475
2007-08-16	16148
2007-08-17	15273
2007-08-20	15732
2007-08-21	15901
2007-08-22	15900
2007-08-23	16316
2007-08-24	16248
2007-08-27	16301
2007-08-28	16287
2007-08-29	16012
2007-08-30	16153
2007-08-31	16569
2007-09-03	16524
2007-09-04	16420
2007-09-05	16158
2007-09-06	16257
2007-09-07	16122
2007-09-10	15764
2007-09-11	15877
2007-09-12	15797
2007-09-13	15821
2007-09-14	16127
2007-09-18	15801
2007-09-19	16381
2007-09-20	16413
2007-09-21	16312
2007-09-25	16401
2007-09-26	16435
2007-09-27	16832
2007-09-28	16785
2007-10-01	16845
2007-10-02	17046
2007-10-03	17199
2007-10-04	17092
2007-10-05	17065
2007-10-09	17159
2007-10-10	17177
2007-10-11	17458
2007-10-12	17331
2007-10-15	17358
2007-10-16	17137
2007-10-17	16955
2007-10-18	17106
2007-10-19	16814
2007-10-22	16438
2007-10-23	16450
2007-10-24	16358
2007-10-25	16284
2007-10-26	16505
2007-10-29	16698
2007-10-30	16651
2007-10-31	16737
2007-11-01	16870
2007-11-02	16517
2007-11-05	16268
2007-11-06	16249
2007-11-07	16096
2007-11-08	15771
2007-11-09	15583
2007-11-12	15197
2007-11-13	15126
2007-11-14	15499
2007-11-15	15396
2007-11-16	15154
2007-11-19	15042
2007-11-20	15211
2007-11-21	14837
2007-11-22	14888
2007-11-26	15135
2007-11-27	15222
2007-11-28	15153
2007-11-29	15513
2007-11-30	15680
2007-12-03	15628
2007-12-04	15480
2007-12-05	15608
2007-12-06	15874
2007-12-07	15956
2007-12-10	15924
2007-12-11	16044
2007-12-12	15932
2007-12-13	15536
2007-12-14	15514
2007-12-17	15249
2007-12-18	15207
2007-12-19	15030
2007-12-20	15031
2007-12-21	15257
2007-12-25	15552
2007-12-26	15653
2007-12-27	15564
2007-12-28	15307
2008-01-04	14691
2008-01-07	14500
2008-01-08	14528
2008-01-09	14599
2008-01-10	14388
2008-01-11	14110
2008-01-15	13972
2008-01-16	13504
2008-01-17	13783
2008-01-18	13861
2008-01-21	13325
2008-01-22	12573
2008-01-23	12829
2008-01-24	13092
2008-01-25	13629
2008-01-28	13087
2008-01-29	13478
2008-01-30	13345
2008-01-31	13592
2008-02-01	13497
2008-02-04	13859
2008-02-05	13745
2008-02-06	13099
2008-02-07	13207
2008-02-08	13017
2008-02-12	13021
2008-02-13	13068
2008-02-14	13626
2008-02-15	13622
2008-02-18	13635
2008-02-19	13757
2008-02-20	13310
2008-02-21	13688
2008-02-22	13500
2008-02-25	13914
2008-02-26	13824
2008-02-27	14031
2008-02-28	13925
2008-02-29	13603
2008-03-03	12992
2008-03-04	12992
2008-03-05	12972
2008-03-06	13215
2008-03-07	12782
2008-03-10	12532
2008-03-11	12658
2008-03-12	12861
2008-03-13	12433
2008-03-14	12241
2008-03-17	11787
2008-03-18	11964
2008-03-19	12260
2008-03-21	12482
2008-03-24	12480
2008-03-25	12745
2008-03-26	12706
2008-03-27	12604
2008-03-28	12820
2008-03-31	12525
2008-04-01	12656
2008-04-02	13189
2008-04-03	13389
2008-04-04	13293
2008-04-07	13450
2008-04-08	13250
2008-04-09	13111
2008-04-10	12945
2008-04-11	13323
2008-04-14	12917
2008-04-15	12990
2008-04-16	13146
2008-04-17	13398
2008-04-18	13476
2008-04-21	13696
2008-04-22	13547
2008-04-23	13579
2008-04-24	13540
2008-04-25	13863
2008-04-28	13894
2008-04-30	13849
2008-05-01	13766
2008-05-02	14049
2008-05-07	14102
2008-05-08	13943
2008-05-09	13655
2008-05-12	13743
2008-05-13	13953
2008-05-14	14118
2008-05-15	14251
2008-05-16	14219
2008-05-19	14269
2008-05-20	14160
2008-05-21	13926
2008-05-22	13978
2008-05-23	14012
2008-05-26	13690
2008-05-27	13893
2008-05-28	13709
2008-05-29	14124
2008-05-30	14338
2008-06-02	14440
2008-06-03	14209
2008-06-04	14435
2008-06-05	14341
2008-06-06	14489
2008-06-09	14181
2008-06-10	14021
2008-06-11	14183
2008-06-12	13888
2008-06-13	13973
2008-06-16	14354
2008-06-17	14348
2008-06-18	14452
2008-06-19	14130
2008-06-20	13942
2008-06-23	13857
2008-06-24	13849
2008-06-25	13829
2008-06-26	13822
2008-06-27	13544
2008-06-30	13481
2008-07-01	13463
2008-07-02	13286
2008-07-03	13265
2008-07-04	13237
2008-07-07	13360
2008-07-08	13033
2008-07-09	13052
2008-07-10	13067
2008-07-11	13039
2008-07-14	13010
2008-07-15	12754
2008-07-16	12760
2008-07-17	12887
2008-07-18	12803
2008-07-22	13184
2008-07-23	13312
2008-07-24	13603
2008-07-25	13334
2008-07-28	13353
2008-07-29	13159
2008-07-30	13367
2008-07-31	13376
2008-08-01	13094
2008-08-04	12933
2008-08-05	12914
2008-08-06	13254
2008-08-07	13124
2008-08-08	13168
2008-08-11	13430
2008-08-12	13303
2008-08-13	13023
2008-08-14	12956
2008-08-15	13019
2008-08-18	13165
2008-08-19	12865
2008-08-20	12851
2008-08-21	12752
2008-08-22	12666
2008-08-25	12878
2008-08-26	12778
2008-08-27	12752
2008-08-28	12768
2008-08-29	13072
2008-09-01	12834
2008-09-02	12609
2008-09-03	12689
2008-09-04	12557
2008-09-05	12212
2008-09-08	12624
2008-09-09	12400
2008-09-10	12346
2008-09-11	12102
2008-09-12	12214
2008-09-16	11609
2008-09-17	11749
2008-09-18	11489
2008-09-19	11920
2008-09-22	12090
2008-09-24	12115
2008-09-25	12006
2008-09-26	11893
2008-09-29	11743
2008-09-30	11259
2008-10-01	11368
2008-10-02	11154
2008-10-03	10938
2008-10-06	10473
2008-10-07	10155
2008-10-08	9203
2008-10-09	9157
2008-10-10	8276
2008-10-14	9447
2008-10-15	9547
2008-10-16	8458
2008-10-17	8693
2008-10-20	9005
2008-10-21	9306
2008-10-22	8674
2008-10-23	8460
2008-10-24	7649
2008-10-27	7162
2008-10-28	7621
2008-10-29	8211
2008-10-30	9029
2008-10-31	8576
2008-11-04	9114
2008-11-05	9521
2008-11-06	8899
2008-11-07	8583
2008-11-10	9081
2008-11-11	8809
2008-11-12	8695
2008-11-13	8238
2008-11-14	8462
2008-11-17	8522
2008-11-18	8328
2008-11-19	8273
2008-11-20	7703
2008-11-21	7910
2008-11-25	8323
2008-11-26	8213
2008-11-27	8373
2008-11-28	8512
2008-12-01	8397
2008-12-02	7863
2008-12-03	8004
2008-12-04	7924
2008-12-05	7917
2008-12-08	8329
2008-12-09	8395
2008-12-10	8660
2008-12-11	8720
2008-12-12	8235
2008-12-15	8664
2008-12-16	8568
2008-12-17	8612
2008-12-18	8667
2008-12-19	8588
2008-12-22	8723
2008-12-24	8517
2008-12-25	8599
2008-12-26	8739
2008-12-29	8747
2008-12-30	8859
2009-01-05	9043
2009-01-06	9080
2009-01-07	9239
2009-01-08	8876
2009-01-09	8836
2009-01-13	8413
2009-01-14	8438
2009-01-15	8023
2009-01-16	8230
2009-01-19	8256
2009-01-20	8065
2009-01-21	7901
2009-01-22	8051
2009-01-23	7745
2009-01-26	7682
2009-01-27	8061
2009-01-28	8106
2009-01-29	8251
2009-01-30	7994
2009-02-02	7873
2009-02-03	7825
2009-02-04	8038
2009-02-05	7949
2009-02-06	8076
2009-02-09	7969
2009-02-10	7945
2009-02-12	7705
2009-02-13	7779
2009-02-16	7750
2009-02-17	7645
2009-02-18	7534
2009-02-19	7557
2009-02-20	7416
2009-02-23	7376
2009-02-24	7268
2009-02-25	7461
2009-02-26	7457
2009-02-27	7568
2009-03-02	7280
2009-03-03	7229
2009-03-04	7290
2009-03-05	7433
2009-03-06	7173
2009-03-09	7086
2009-03-10	7054
2009-03-11	7376
2009-03-12	7198
2009-03-13	7569
2009-03-16	7704
2009-03-17	7949
2009-03-18	7972
2009-03-19	7945
2009-03-23	8215
2009-03-24	8488
2009-03-25	8479
2009-03-26	8636
2009-03-27	8626
2009-03-30	8236
2009-03-31	8109
2009-04-01	8351
2009-04-02	8719
2009-04-03	8749
2009-04-06	8857
2009-04-07	8832
2009-04-08	8595
2009-04-09	8916
2009-04-10	8964
2009-04-13	8924
2009-04-14	8842
2009-04-15	8742
2009-04-16	8755
2009-04-17	8907
2009-04-20	8924
2009-04-21	8711
2009-04-22	8727
2009-04-23	8847
2009-04-24	8707
2009-04-27	8726
2009-04-28	8493
2009-04-30	8828
2009-05-01	8977
2009-05-07	9385
2009-05-08	9432
2009-05-11	9451
2009-05-12	9298
2009-05-13	9340
2009-05-14	9093
2009-05-15	9265
2009-05-18	9038
2009-05-19	9290
2009-05-20	9344
2009-05-21	9264
2009-05-22	9225
2009-05-25	9347
2009-05-26	9310
2009-05-27	9438
2009-05-28	9451
2009-05-29	9522
2009-06-01	9677
2009-06-02	9704
2009-06-03	9741
2009-06-04	9668
2009-06-05	9768
2009-06-08	9865
2009-06-09	9786
2009-06-10	9991
2009-06-11	9981
2009-06-12	10135
2009-06-15	10039
2009-06-16	9752
2009-06-17	9840
2009-06-18	9703
2009-06-19	9786
2009-06-22	9826
2009-06-23	9549
2009-06-24	9590
2009-06-25	9796
2009-06-26	9877
2009-06-29	9783
2009-06-30	9958
2009-07-01	9939
2009-07-02	9876
2009-07-03	9816
2009-07-06	9680
2009-07-07	9647
2009-07-08	9420
2009-07-09	9291
2009-07-10	9287
2009-07-13	9050
2009-07-14	9261
2009-07-15	9269
2009-07-16	9344
2009-07-17	9395
2009-07-21	9652
2009-07-22	9723
2009-07-23	9792
2009-07-24	9944
2009-07-27	10088
2009-07-28	10087
2009-07-29	10113
2009-07-30	10165
2009-07-31	10356
2009-08-03	10352
2009-08-04	10375
2009-08-05	10252
2009-08-06	10388
2009-08-07	10412
2009-08-10	10524
2009-08-11	10585
2009-08-12	10435
2009-08-13	10517
2009-08-14	10597
2009-08-17	10268
2009-08-18	10284
2009-08-19	10204
2009-08-20	10383
2009-08-21	10238
2009-08-24	10581
2009-08-25	10497
2009-08-26	10639
2009-08-27	10473
2009-08-28	10534
2009-08-31	10492
2009-09-01	10530
2009-09-02	10280
2009-09-03	10214
2009-09-04	10187
2009-09-07	10320
2009-09-08	10393
2009-09-09	10312
2009-09-10	10513
2009-09-11	10444
2009-09-14	10202
2009-09-15	10217
2009-09-16	10270
2009-09-17	10443
2009-09-18	10370
2009-09-24	10544
2009-09-25	10265
2009-09-28	10009
2009-09-29	10100
2009-09-30	10133
2009-10-01	9978

## Sheet: 周度数据
date	weekenum	averageprice
2006-09-01	200635	16134
2006-09-04	200636	16223.8
2006-09-11	200637	15814.2
2006-09-19	200638	15765
2006-09-25	200639	15857.6
2006-10-02	200640	16292.6
2006-10-10	200641	16445.2
2006-10-16	200642	16631.6
2006-10-23	200643	16749.4
2006-10-30	200644	16368.8
2006-11-06	200645	16256.4
2006-11-13	200646	16161.6
2006-11-20	200647	15776.8
2006-11-27	200648	16082.2
2006-12-04	200649	16365.8
2006-12-11	200650	16719.8
2006-12-18	200651	16980
2006-12-25	200652	17186.6
2007-01-04	20071	17222
2007-01-09	20072	17018.5
2007-01-15	20073	17270.4
2007-01-22	20074	17443.6
2007-01-29	20075	17481.8
2007-02-05	20076	17367.6
2007-02-13	20077	17786.2
2007-02-19	20078	18017.6
2007-02-26	20079	17721.6
2007-03-05	200710	16900.8
2007-03-12	200711	16950
2007-03-19	200712	17267.8
2007-03-26	200713	17338
2007-04-02	200714	17358.2
2007-04-09	200715	17596
2007-04-16	200716	17529
2007-04-23	200717	17394.2
2007-05-01	200718	17334
2007-05-07	200719	17672.4
2007-05-14	200720	17523
2007-05-21	200721	17623.6
2007-05-28	200722	17736
2007-06-04	200723	17979.6
2007-06-11	200724	17827.8
2007-06-18	200725	18190.2
2007-06-25	200726	18014.4
2007-07-02	200727	18164.8
2007-07-09	200728	18156.8
2007-07-17	200729	18126.2
2007-07-23	200730	17761.6
2007-07-30	200731	17074
2007-08-06	200732	16959.6
2007-08-13	200733	16308
2007-08-20	200734	16019.4
2007-08-27	200735	16264.4
2007-09-03	200736	16296.2
2007-09-10	200737	15877.2
2007-09-18	200738	16226.8
2007-09-25	200739	16613.2
2007-10-01	200740	17049.4
2007-10-09	200741	17281.2
2007-10-15	200742	17074
2007-10-22	200743	16407
2007-10-29	200744	16694.6
2007-11-05	200745	15993.4
2007-11-12	200746	15274.4
2007-11-19	200747	14994.5
2007-11-26	200748	15340.6
2007-12-03	200749	15709.2
2007-12-10	200750	15790
2007-12-17	200751	15154.8
2007-12-25	200752	15519
2008-01-04	20081	14691
2008-01-07	20082	14425
2008-01-15	20083	13780
2008-01-21	20084	13089.6
2008-01-28	20085	13399.8
2008-02-04	20086	13385.4
2008-02-12	20087	13334.2
2008-02-18	20088	13578
2008-02-25	20089	13859.4
2008-03-03	200810	12990.6
2008-03-10	200811	12545
2008-03-17	200812	12123.2
2008-03-24	200813	12671
2008-03-31	200814	13010.4
2008-04-07	200815	13215.8
2008-04-14	200816	13185.4
2008-04-21	200817	13645
2008-04-28	200818	13889.5
2008-05-07	200819	13900
2008-05-12	200820	14056.8
2008-05-19	200821	14069
2008-05-26	200822	13950.8
2008-06-02	200823	14382.8
2008-06-09	200824	14049.2
2008-06-16	200825	14245.2
2008-06-23	200826	13780.2
2008-06-30	200827	13346.4
2008-07-07	200828	13110.2
2008-07-14	200829	12842.8
2008-07-22	200830	13358.2
2008-07-28	200831	13269.8
2008-08-04	200832	13078.6
2008-08-11	200833	13146.2
2008-08-18	200834	12859.8
2008-08-25	200835	12849.6
2008-09-01	200836	12580.2
2008-09-08	200837	12337.2
2008-09-16	200838	11691.8
2008-09-22	200839	12026
2008-09-29	200840	11292.4
2008-10-06	200841	9452.8
2008-10-14	200842	9036.25
2008-10-20	200843	8618.8
2008-10-27	200844	8119.8
2008-11-04	200845	9029.25
2008-11-10	200846	8657
2008-11-17	200847	8147.2
2008-11-25	200848	8355.25
2008-12-01	200849	8021
2008-12-08	200850	8467.8
2008-12-15	200851	8619.8
2008-12-22	200852	8644.5
2008-12-29	200853	8803
2009-01-05	20092	9014.8
2009-01-13	20093	8276
2009-01-19	20094	8003.6
2009-01-26	20095	8018.8
2009-02-02	20096	7952.2
2009-02-09	20097	7849.5
2009-02-16	20098	7580.4
2009-02-23	20099	7426
2009-03-02	200910	7281
2009-03-09	200911	7256.6
2009-03-16	200912	7892.5
2009-03-23	200913	8488.8
2009-03-30	200914	8432.8
2009-04-06	200915	8832.8
2009-04-13	200916	8834
2009-04-20	200917	8783.2
2009-04-27	200918	8756
2009-05-07	200919	9408.5
2009-05-11	200920	9289.4
2009-05-18	200921	9232.2
2009-05-25	200922	9413.6
2009-06-01	200923	9711.6
2009-06-08	200924	9951.6
2009-06-15	200925	9824
2009-06-22	200926	9727.6
2009-06-29	200927	9874.4
2009-07-06	200928	9465
2009-07-13	200929	9263.8
2009-07-21	200930	9777.75
2009-07-27	200931	10161.8
2009-08-03	200932	10355.8
2009-08-10	200933	10531.6
2009-08-17	200934	10275.4
2009-08-24	200935	10544.8
2009-08-31	200936	10340.6
2009-09-07	200937	10396.4
2009-09-14	200938	10300.4
2009-09-24	200939	10404.5
2009-09-28	200940	10055
