# Supplementary material for: A heterogeneous artificial stock market model can benefit people against another financial crisis
Source: PLoS One. 2018 Jun 18;13(6):e0197935. doi: 10.1371/journal.pone.0197935 (PMC6005484; doi:10.1371/journal.pone.0197935)
Supplement: S1 Dataset — (ZIP) [file pone.0197935.s002.zip › S&P 500 Index.xlsx]

## Sheet: 日度数据
date	closeprice
2006-09-01	1311.01
2006-09-05	1313.25
2006-09-06	1300.26
2006-09-07	1294.02
2006-09-08	1298.92
2006-09-11	1299.54
2006-09-12	1313.11
2006-09-13	1318.07
2006-09-14	1316.28
2006-09-15	1319.87
2006-09-18	1321.18
2006-09-19	1318.31
2006-09-20	1325.18
2006-09-21	1318.03
2006-09-22	1314.78
2006-09-25	1326.37
2006-09-26	1336.34
2006-09-27	1336.59
2006-09-28	1339.15
2006-09-29	1335.85
2006-10-02	1331.32
2006-10-03	1334.11
2006-10-04	1350.22
2006-10-05	1353.22
2006-10-06	1349.58
2006-10-09	1350.66
2006-10-10	1353.42
2006-10-11	1349.95
2006-10-12	1362.83
2006-10-13	1365.62
2006-10-16	1369.05
2006-10-17	1364.05
2006-10-18	1365.96
2006-10-19	1366.96
2006-10-20	1368.6
2006-10-23	1377.02
2006-10-24	1377.38
2006-10-25	1382.22
2006-10-26	1389.08
2006-10-27	1377.34
2006-10-30	1377.93
2006-10-31	1377.94
2006-11-01	1367.81
2006-11-02	1367.34
2006-11-03	1364.3
2006-11-06	1379.78
2006-11-07	1382.84
2006-11-08	1385.72
2006-11-09	1378.33
2006-11-10	1380.9
2006-11-13	1384.42
2006-11-14	1393.22
2006-11-15	1396.57
2006-11-16	1399.76
2006-11-17	1401.2
2006-11-20	1400.5
2006-11-21	1402.81
2006-11-22	1406.09
2006-11-24	1400.95
2006-11-27	1381.9
2006-11-28	1386.72
2006-11-29	1399.48
2006-11-30	1400.63
2006-12-01	1396.71
2006-12-04	1409.12
2006-12-05	1414.76
2006-12-06	1412.9
2006-12-07	1407.29
2006-12-08	1409.84
2006-12-11	1413.04
2006-12-12	1411.56
2006-12-13	1413.21
2006-12-14	1425.49
2006-12-15	1427.09
2006-12-18	1422.48
2006-12-19	1425.55
2006-12-20	1423.53
2006-12-21	1418.3
2006-12-22	1410.76
2006-12-26	1416.9
2006-12-27	1426.84
2006-12-28	1424.73
2006-12-29	1418.3
2007-01-03	1416.6
2007-01-04	1418.34
2007-01-05	1409.71
2007-01-08	1412.84
2007-01-09	1412.11
2007-01-10	1414.85
2007-01-11	1423.82
2007-01-12	1430.73
2007-01-16	1431.9
2007-01-17	1430.62
2007-01-18	1426.37
2007-01-19	1430.5
2007-01-22	1422.95
2007-01-23	1427.99
2007-01-24	1440.13
2007-01-25	1423.9
2007-01-26	1422.18
2007-01-29	1420.62
2007-01-30	1428.82
2007-01-31	1438.24
2007-02-01	1445.94
2007-02-02	1448.39
2007-02-05	1446.99
2007-02-06	1448
2007-02-07	1450.02
2007-02-08	1448.31
2007-02-09	1438.06
2007-02-12	1433.37
2007-02-13	1444.26
2007-02-14	1455.3
2007-02-15	1456.81
2007-02-16	1455.54
2007-02-20	1459.68
2007-02-21	1457.63
2007-02-22	1456.38
2007-02-23	1451.19
2007-02-26	1449.37
2007-02-27	1399.04
2007-02-28	1406.82
2007-03-01	1403.17
2007-03-02	1387.17
2007-03-05	1374.12
2007-03-06	1395.41
2007-03-07	1391.97
2007-03-08	1401.89
2007-03-09	1402.85
2007-03-12	1406.6
2007-03-13	1377.95
2007-03-14	1387.17
2007-03-15	1392.28
2007-03-16	1386.95
2007-03-19	1402.06
2007-03-20	1410.94
2007-03-21	1435.04
2007-03-22	1434.54
2007-03-23	1436.11
2007-03-26	1437.5
2007-03-27	1428.61
2007-03-28	1417.23
2007-03-29	1422.53
2007-03-30	1420.86
2007-04-02	1424.55
2007-04-03	1437.77
2007-04-04	1439.37
2007-04-05	1443.76
2007-04-09	1444.61
2007-04-10	1448.39
2007-04-11	1438.87
2007-04-12	1447.8
2007-04-13	1452.85
2007-04-16	1468.47
2007-04-17	1471.48
2007-04-18	1472.5
2007-04-19	1470.73
2007-04-20	1484.35
2007-04-23	1480.93
2007-04-24	1480.41
2007-04-25	1495.42
2007-04-26	1494.25
2007-04-27	1494.07
2007-04-30	1482.37
2007-05-01	1486.3
2007-05-02	1495.92
2007-05-03	1502.39
2007-05-04	1505.62
2007-05-07	1509.48
2007-05-08	1507.72
2007-05-09	1512.58
2007-05-10	1491.47
2007-05-11	1505.85
2007-05-14	1503.15
2007-05-15	1501.19
2007-05-16	1514.14
2007-05-17	1512.75
2007-05-18	1522.75
2007-05-21	1525.1
2007-05-22	1524.12
2007-05-23	1522.28
2007-05-24	1507.51
2007-05-25	1515.73
2007-05-29	1518.11
2007-05-30	1530.23
2007-05-31	1530.62
2007-06-01	1536.34
2007-06-04	1539.18
2007-06-05	1530.95
2007-06-06	1517.38
2007-06-07	1490.72
2007-06-08	1507.67
2007-06-11	1509.12
2007-06-12	1493
2007-06-13	1515.67
2007-06-14	1522.97
2007-06-15	1532.91
2007-06-18	1531.05
2007-06-19	1533.7
2007-06-20	1512.84
2007-06-21	1522.19
2007-06-22	1502.56
2007-06-25	1497.74
2007-06-26	1492.89
2007-06-27	1506.34
2007-06-28	1505.71
2007-06-29	1503.35
2007-07-02	1519.43
2007-07-03	1524.87
2007-07-05	1525.4
2007-07-06	1530.44
2007-07-09	1531.85
2007-07-10	1510.12
2007-07-11	1518.76
2007-07-12	1547.7
2007-07-13	1552.5
2007-07-16	1549.52
2007-07-17	1549.37
2007-07-18	1546.17
2007-07-19	1553.08
2007-07-20	1534.1
2007-07-23	1541.57
2007-07-24	1511.04
2007-07-25	1518.09
2007-07-26	1482.66
2007-07-27	1458.95
2007-07-30	1473.91
2007-07-31	1455.27
2007-08-01	1465.81
2007-08-02	1472.2
2007-08-03	1433.06
2007-08-06	1467.67
2007-08-07	1476.71
2007-08-08	1497.49
2007-08-09	1453.09
2007-08-10	1453.64
2007-08-13	1452.92
2007-08-14	1426.54
2007-08-15	1406.7
2007-08-16	1411.27
2007-08-17	1445.94
2007-08-20	1445.55
2007-08-21	1447.12
2007-08-22	1464.07
2007-08-23	1462.5
2007-08-24	1479.37
2007-08-27	1466.79
2007-08-28	1432.36
2007-08-29	1463.76
2007-08-30	1457.64
2007-08-31	1473.99
2007-09-04	1489.42
2007-09-05	1472.29
2007-09-06	1478.55
2007-09-07	1453.55
2007-09-10	1451.7
2007-09-11	1471.49
2007-09-12	1471.56
2007-09-13	1483.95
2007-09-14	1484.25
2007-09-17	1476.65
2007-09-18	1519.78
2007-09-19	1529.03
2007-09-20	1518.75
2007-09-21	1525.75
2007-09-24	1517.73
2007-09-25	1517.21
2007-09-26	1525.42
2007-09-27	1531.38
2007-09-28	1526.75
2007-10-01	1547.04
2007-10-02	1546.63
2007-10-03	1539.59
2007-10-04	1542.84
2007-10-05	1557.59
2007-10-08	1552.58
2007-10-09	1565.15
2007-10-10	1562.47
2007-10-11	1554.41
2007-10-12	1561.8
2007-10-15	1548.71
2007-10-16	1538.53
2007-10-17	1541.24
2007-10-18	1540.08
2007-10-19	1500.63
2007-10-22	1506.33
2007-10-23	1519.59
2007-10-24	1515.88
2007-10-25	1514.4
2007-10-26	1535.28
2007-10-29	1540.98
2007-10-30	1531.02
2007-10-31	1549.38
2007-11-01	1508.44
2007-11-02	1509.65
2007-11-05	1502.17
2007-11-06	1520.27
2007-11-07	1475.62
2007-11-08	1474.77
2007-11-09	1453.7
2007-11-12	1439.18
2007-11-13	1481.05
2007-11-14	1470.58
2007-11-15	1451.15
2007-11-16	1458.74
2007-11-19	1433.27
2007-11-20	1439.7
2007-11-21	1416.77
2007-11-23	1440.7
2007-11-26	1407.22
2007-11-27	1428.23
2007-11-28	1469.02
2007-11-29	1469.72
2007-11-30	1481.14
2007-12-03	1472.42
2007-12-04	1462.79
2007-12-05	1485.01
2007-12-06	1507.34
2007-12-07	1504.66
2007-12-10	1515.96
2007-12-11	1477.65
2007-12-12	1486.59
2007-12-13	1488.41
2007-12-14	1467.95
2007-12-17	1445.9
2007-12-18	1454.98
2007-12-19	1453
2007-12-20	1460.12
2007-12-21	1484.46
2007-12-24	1496.45
2007-12-26	1497.66
2007-12-27	1476.37
2007-12-28	1478.49
2007-12-31	1468.36
2008-01-02	1447.16
2008-01-03	1447.16
2008-01-04	1411.63
2008-01-07	1416.18
2008-01-08	1390.19
2008-01-09	1409.13
2008-01-10	1420.33
2008-01-11	1401.02
2008-01-14	1416.25
2008-01-15	1380.95
2008-01-16	1373.2
2008-01-17	1333.25
2008-01-18	1325.19
2008-01-22	1310.5
2008-01-23	1338.6
2008-01-24	1352.07
2008-01-25	1330.61
2008-01-28	1353.97
2008-01-29	1362.3
2008-01-30	1355.81
2008-01-31	1378.55
2008-02-01	1395.42
2008-02-04	1380.82
2008-02-05	1336.64
2008-02-06	1326.45
2008-02-07	1336.91
2008-02-08	1331.29
2008-02-11	1339.13
2008-02-12	1348.86
2008-02-13	1367.21
2008-02-14	1348.86
2008-02-15	1349.99
2008-02-19	1348.78
2008-02-20	1360.03
2008-02-21	1342.53
2008-02-22	1353.11
2008-02-25	1371.8
2008-02-26	1381.29
2008-02-27	1380.02
2008-02-28	1367.68
2008-02-29	1330.63
2008-03-03	1331.34
2008-03-04	1326.75
2008-03-05	1333.7
2008-03-06	1304.34
2008-03-07	1293.37
2008-03-10	1273.37
2008-03-11	1320.65
2008-03-12	1308.77
2008-03-13	1315.48
2008-03-14	1288.14
2008-03-17	1276.6
2008-03-18	1330.74
2008-03-19	1298.42
2008-03-20	1329.51
2008-03-24	1349.88
2008-03-25	1352.99
2008-03-26	1341.13
2008-03-27	1325.76
2008-03-28	1315.22
2008-03-31	1322.7
2008-04-01	1370.18
2008-04-02	1367.53
2008-04-03	1369.31
2008-04-04	1370.4
2008-04-07	1372.54
2008-04-08	1365.54
2008-04-09	1354.49
2008-04-10	1360.55
2008-04-11	1332.83
2008-04-14	1328.32
2008-04-15	1334.43
2008-04-16	1364.71
2008-04-17	1365.56
2008-04-18	1390.33
2008-04-21	1388.17
2008-04-22	1375.94
2008-04-23	1379.93
2008-04-24	1388.82
2008-04-25	1397.84
2008-04-28	1396.37
2008-04-29	1390.94
2008-04-30	1385.59
2008-05-01	1409.34
2008-05-02	1413.9
2008-05-05	1407.49
2008-05-06	1418.26
2008-05-07	1392.57
2008-05-08	1397.68
2008-05-09	1388.28
2008-05-12	1403.58
2008-05-13	1403.04
2008-05-14	1408.66
2008-05-15	1423.57
2008-05-16	1425.35
2008-05-19	1426.63
2008-05-20	1413.4
2008-05-21	1390.71
2008-05-22	1394.35
2008-05-23	1375.93
2008-05-27	1385.35
2008-05-28	1390.84
2008-05-29	1398.26
2008-05-30	1400.38
2008-06-02	1385.67
2008-06-03	1377.65
2008-06-04	1377.2
2008-06-05	1404.05
2008-06-06	1360.68
2008-06-09	1361.76
2008-06-10	1358.44
2008-06-11	1335.49
2008-06-12	1339.87
2008-06-13	1360.03
2008-06-16	1360.14
2008-06-17	1350.93
2008-06-18	1337.81
2008-06-19	1342.83
2008-06-20	1317.93
2008-06-23	1318
2008-06-24	1314.29
2008-06-25	1321.97
2008-06-26	1283.15
2008-06-27	1278.38
2008-06-30	1280
2008-07-01	1284.91
2008-07-02	1261.52
2008-07-03	1262.9
2008-07-07	1252.31
2008-07-08	1273.7
2008-07-09	1244.69
2008-07-10	1253.39
2008-07-11	1239.49
2008-07-14	1228.3
2008-07-15	1214.91
2008-07-16	1245.36
2008-07-17	1260.32
2008-07-18	1260.68
2008-07-21	1260
2008-07-22	1277
2008-07-23	1282.19
2008-07-24	1252.54
2008-07-25	1257.76
2008-07-28	1234.37
2008-07-29	1263.2
2008-07-30	1284.26
2008-07-31	1267.38
2008-08-01	1260.31
2008-08-04	1249.01
2008-08-05	1284.88
2008-08-06	1289.19
2008-08-07	1266.07
2008-08-08	1296.32
2008-08-11	1305.32
2008-08-12	1289.59
2008-08-13	1285.83
2008-08-14	1292.93
2008-08-15	1298.2
2008-08-18	1278.6
2008-08-19	1266.69
2008-08-20	1274.54
2008-08-21	1277.72
2008-08-22	1292.2
2008-08-25	1266.84
2008-08-26	1271.51
2008-08-27	1281.66
2008-08-28	1300.68
2008-08-29	1282.83
2008-09-02	1277.58
2008-09-03	1274.98
2008-09-04	1236.83
2008-09-05	1242.31
2008-09-08	1267.79
2008-09-09	1224.51
2008-09-10	1232.04
2008-09-11	1249.05
2008-09-12	1251.7
2008-09-15	1192.7
2008-09-16	1213.59
2008-09-17	1156.39
2008-09-18	1206.51
2008-09-19	1255.08
2008-09-22	1207.09
2008-09-23	1188.22
2008-09-24	1185.87
2008-09-25	1209.18
2008-09-26	1213.01
2008-09-29	1106.39
2008-09-30	1166.36
2008-10-01	1161.06
2008-10-02	1114.28
2008-10-03	1099.23
2008-10-06	1056.89
2008-10-07	996.23
2008-10-08	984.94
2008-10-09	909.92
2008-10-10	899.22
2008-10-13	1003.35
2008-10-14	998.01
2008-10-15	907.84
2008-10-16	946.43
2008-10-17	940.55
2008-10-20	985.4
2008-10-21	955.05
2008-10-22	896.78
2008-10-23	908.11
2008-10-24	876.77
2008-10-27	848.92
2008-10-28	940.51
2008-10-29	930.09
2008-10-30	954.09
2008-10-31	968.75
2008-11-03	966.3
2008-11-04	1005.75
2008-11-05	952.77
2008-11-06	904.88
2008-11-07	930.99
2008-11-10	919.21
2008-11-11	898.95
2008-11-12	852.3
2008-11-13	911.29
2008-11-14	873.29
2008-11-17	850.75
2008-11-18	859.12
2008-11-19	806.58
2008-11-20	752.44
2008-11-21	800.03
2008-11-24	851.81
2008-11-25	857.39
2008-11-26	887.68
2008-11-28	896.24
2008-12-01	816.21
2008-12-02	848.81
2008-12-03	870.74
2008-12-04	845.22
2008-12-05	876.07
2008-12-08	909.7
2008-12-09	888.67
2008-12-10	899.24
2008-12-11	873.59
2008-12-12	879.73
2008-12-15	868.57
2008-12-16	913.18
2008-12-17	904.42
2008-12-18	885.28
2008-12-19	887.88
2008-12-22	871.63
2008-12-23	863.16
2008-12-24	868.15
2008-12-26	872.8
2008-12-29	869.42
2008-12-30	890.64
2008-12-31	903.25
2009-01-02	931.8
2009-01-05	927.45
2009-01-06	934.7
2009-01-07	906.65
2009-01-08	909.73
2009-01-09	890.35
2009-01-12	870.26
2009-01-13	871.79
2009-01-14	842.62
2009-01-15	843.74
2009-01-16	850.12
2009-01-20	805.22
2009-01-21	840.24
2009-01-22	827.5
2009-01-23	831.95
2009-01-26	836.57
2009-01-27	845.71
2009-01-28	874.09
2009-01-29	845.14
2009-01-30	825.88
2009-02-02	825.44
2009-02-03	838.51
2009-02-04	832.23
2009-02-05	845.85
2009-02-06	868.6
2009-02-09	869.89
2009-02-10	827.16
2009-02-11	833.74
2009-02-12	835.19
2009-02-13	826.84
2009-02-17	789.17
2009-02-18	788.42
2009-02-19	778.94
2009-02-20	770.05
2009-02-23	743.33
2009-02-24	773.14
2009-02-25	764.9
2009-02-26	752.83
2009-02-27	735.09
2009-03-02	700.82
2009-03-03	696.33
2009-03-04	712.87
2009-03-05	682.55
2009-03-06	683.38
2009-03-09	676.53
2009-03-10	719.6
2009-03-11	721.36
2009-03-12	750.74
2009-03-13	756.55
2009-03-16	753.89
2009-03-17	778.12
2009-03-18	794.35
2009-03-19	784.04
2009-03-20	768.54
2009-03-23	822.92
2009-03-24	806.12
2009-03-25	813.88
2009-03-26	832.86
2009-03-27	815.94
2009-03-30	787.53
2009-03-31	797.87
2009-04-01	811.08
2009-04-02	834.38
2009-04-03	842.5
2009-04-06	835.48
2009-04-07	815.55
2009-04-08	825.16
2009-04-09	856.56
2009-04-13	858.73
2009-04-14	841.5
2009-04-15	852.06
2009-04-16	865.3
2009-04-17	869.6
2009-04-20	832.39
2009-04-21	850.08
2009-04-22	843.55
2009-04-23	851.92
2009-04-24	866.23
2009-04-27	857.51
2009-04-28	855.16
2009-04-29	873.64
2009-04-30	872.81
2009-05-01	877.52
2009-05-04	907.24
2009-05-05	903.8
2009-05-06	919.53
2009-05-07	907.39
2009-05-08	929.23
2009-05-11	909.24
2009-05-12	908.35
2009-05-13	883.92
2009-05-14	893.07
2009-05-15	882.88
2009-05-18	909.71
2009-05-19	908.13
2009-05-20	903.47
2009-05-21	888.33
2009-05-22	887
2009-05-26	910.33
2009-05-27	893.06
2009-05-28	906.83
2009-05-29	919.14
2009-06-01	942.87
2009-06-02	944.74
2009-06-03	931.76
2009-06-04	942.46
2009-06-05	940.09
2009-06-08	939.14
2009-06-09	942.43
2009-06-10	939.15
2009-06-11	944.89
2009-06-12	946.21
2009-06-15	923.72
2009-06-16	911.97
2009-06-17	910.71
2009-06-18	918.37
2009-06-19	921.23
2009-06-22	893.04
2009-06-23	895.1
2009-06-24	900.94
2009-06-25	920.26
2009-06-26	918.9
2009-06-29	927.23
2009-06-30	919.32
2009-07-01	923.33
2009-07-02	896.42
2009-07-06	898.72
2009-07-07	881.03
2009-07-08	879.56
2009-07-09	882.68
2009-07-10	879.13
2009-07-13	901.05
2009-07-14	905.84
2009-07-15	932.68
2009-07-16	940.74
2009-07-17	940.38
2009-07-20	951.13
2009-07-21	954.58
2009-07-22	954.07
2009-07-23	976.29
2009-07-24	979.26
2009-07-27	982.18
2009-07-28	979.62
2009-07-29	975.15
2009-07-30	986.75
2009-07-31	987.48
2009-08-03	1002.63
2009-08-04	1005.65
2009-08-05	1002.72
2009-08-06	997.08
2009-08-07	1010.48
2009-08-10	1007.1
2009-08-11	994.35
2009-08-12	1005.81
2009-08-13	1012.73
2009-08-14	1004.09
2009-08-17	979.73
2009-08-18	989.67
2009-08-19	996.46
2009-08-20	1007.37
2009-08-21	1026.13
2009-08-24	1025.57
2009-08-25	1028
2009-08-26	1028.12
2009-08-27	1030.98
2009-08-28	1028.93
2009-08-31	1020.62
2009-09-01	998.04
2009-09-02	994.75
2009-09-03	1003.24
2009-09-04	1016.4
2009-09-08	1025.39
2009-09-09	1033.37
2009-09-10	1044.14
2009-09-11	1042.73
2009-09-14	1049.34
2009-09-15	1052.63
2009-09-16	1068.76
2009-09-17	1065.49
2009-09-18	1068.3
2009-09-21	1064.66
2009-09-22	1071.66
2009-09-23	1060.87
2009-09-24	1050.78
2009-09-25	1044.38
2009-09-28	1062.98
2009-09-29	1060.61
2009-09-30	1057.08
2009-10-01	1029.85

## Sheet: 周度数据
date	weekenum	averageprice
2006-09-01	200635	1311.01
2006-09-05	200636	1301.61
2006-09-11	200637	1313.37
2006-09-18	200638	1319.5
2006-09-25	200639	1334.86
2006-10-02	200640	1343.69
2006-10-09	200641	1356.5
2006-10-16	200642	1366.92
2006-10-23	200643	1380.61
2006-10-30	200644	1371.06
2006-11-06	200645	1381.51
2006-11-13	200646	1395.03
2006-11-20	200647	1402.59
2006-11-27	200648	1393.09
2006-12-04	200649	1410.78
2006-12-11	200650	1418.08
2006-12-18	200651	1420.12
2006-12-26	200652	1421.69
2007-01-03	20071	1414.88
2007-01-08	20072	1418.87
2007-01-16	20073	1429.85
2007-01-22	20074	1427.43
2007-01-29	20075	1436.4
2007-02-05	20076	1446.28
2007-02-12	20077	1449.06
2007-02-20	20078	1456.22
2007-02-26	20079	1409.11
2007-03-05	200710	1393.25
2007-03-12	200711	1390.19
2007-03-19	200712	1423.74
2007-03-26	200713	1425.35
2007-04-02	200714	1436.36
2007-04-09	200715	1446.5
2007-04-16	200716	1473.51
2007-04-23	200717	1489.02
2007-04-30	200718	1494.52
2007-05-07	200719	1505.42
2007-05-14	200720	1510.8
2007-05-21	200721	1518.95
2007-05-29	200722	1528.83
2007-06-04	200723	1517.18
2007-06-11	200724	1514.73
2007-06-18	200725	1520.47
2007-06-25	200726	1501.21
2007-07-02	200727	1525.04
2007-07-09	200728	1532.19
2007-07-16	200729	1546.45
2007-07-23	200730	1502.46
2007-07-30	200731	1460.05
2007-08-06	200732	1469.72
2007-08-13	200733	1428.67
2007-08-20	200734	1459.72
2007-08-27	200735	1458.91
2007-09-04	200736	1473.45
2007-09-10	200737	1472.59
2007-09-17	200738	1513.99
2007-09-24	200739	1523.7
2007-10-01	200740	1546.74
2007-10-08	200741	1559.28
2007-10-15	200742	1533.84
2007-10-22	200743	1518.3
2007-10-29	200744	1527.89
2007-11-05	200745	1485.31
2007-11-12	200746	1460.14
2007-11-19	200747	1432.61
2007-11-26	200748	1451.07
2007-12-03	200749	1486.44
2007-12-10	200750	1487.31
2007-12-17	200751	1459.69
2007-12-24	200752	1487.24
2007-12-31	200753	1468.36
2008-01-02	20081	1435.32
2008-01-07	20082	1407.37
2008-01-14	20083	1365.77
2008-01-22	20084	1332.95
2008-01-28	20085	1369.21
2008-02-04	20086	1342.42
2008-02-11	20087	1350.81
2008-02-19	20088	1351.11
2008-02-25	20089	1366.28
2008-03-03	200810	1317.9
2008-03-10	200811	1301.28
2008-03-17	200812	1308.82
2008-03-24	200813	1337
2008-03-31	200814	1360.02
2008-04-07	200815	1357.19
2008-04-14	200816	1356.67
2008-04-21	200817	1386.14
2008-04-28	200818	1399.23
2008-05-05	200819	1400.86
2008-05-12	200820	1412.84
2008-05-19	200821	1400.2
2008-05-27	200822	1393.71
2008-06-02	200823	1381.05
2008-06-09	200824	1351.12
2008-06-16	200825	1341.93
2008-06-23	200826	1303.16
2008-06-30	200827	1272.33
2008-07-07	200828	1252.72
2008-07-14	200829	1241.91
2008-07-21	200830	1265.9
2008-07-28	200831	1261.9
2008-08-04	200832	1277.09
2008-08-11	200833	1294.37
2008-08-18	200834	1277.95
2008-08-25	200835	1280.7
2008-09-02	200836	1257.93
2008-09-08	200837	1245.02
2008-09-15	200838	1204.85
2008-09-22	200839	1200.67
2008-09-29	200840	1129.46
2008-10-06	200841	969.44
2008-10-13	200842	959.24
2008-10-20	200843	924.42
2008-10-27	200844	928.47
2008-11-03	200845	952.14
2008-11-10	200846	891.01
2008-11-17	200847	813.78
2008-11-24	200848	873.28
2008-12-01	200849	851.41
2008-12-08	200850	890.19
2008-12-15	200851	891.87
2008-12-22	200852	868.94
2008-12-29	200853	887.77
2009-01-02	20091	931.8
2009-01-05	20092	913.78
2009-01-12	20093	855.71
2009-01-20	20094	826.23
2009-01-26	20095	845.48
2009-02-02	20096	842.13
2009-02-09	20097	838.56
2009-02-17	20098	781.65
2009-02-23	20099	753.86
2009-03-02	200910	695.19
2009-03-09	200911	724.96
2009-03-16	200912	775.79
2009-03-23	200913	818.34
2009-03-30	200914	814.67
2009-04-06	200915	833.19
2009-04-13	200916	857.44
2009-04-20	200917	848.83
2009-04-27	200918	867.33
2009-05-04	200919	913.44
2009-05-11	200920	895.49
2009-05-18	200921	899.33
2009-05-26	200922	907.34
2009-06-01	200923	940.38
2009-06-08	200924	942.36
2009-06-15	200925	917.2
2009-06-22	200926	905.65
2009-06-29	200927	916.58
2009-07-06	200928	884.22
2009-07-13	200929	924.14
2009-07-20	200930	963.07
2009-07-27	200931	982.24
2009-08-03	200932	1003.71
2009-08-10	200933	1004.82
2009-08-17	200934	999.87
2009-08-24	200935	1028.32
2009-08-31	200936	1006.61
2009-09-08	200937	1036.41
2009-09-14	200938	1060.9
2009-09-21	200939	1058.47
2009-09-28	200940	1052.63
