# Supplementary material for: A heterogeneous artificial stock market model can benefit people against another financial crisis
Source: PLoS One. 2018 Jun 18;13(6):e0197935. doi: 10.1371/journal.pone.0197935 (PMC6005484; doi:10.1371/journal.pone.0197935)
Supplement: S1 Dataset — (ZIP) [file pone.0197935.s002.zip › 000001.xlsx]

## Sheet: 日度数据
date	closeprice
1994-01-03	833.9
1994-01-04	832.69
1994-01-05	846.98
1994-01-06	869.33
1994-01-07	879.64
1994-01-10	900.3
1994-01-11	891.79
1994-01-12	888.04
1994-01-13	897.46
1994-01-14	849.23
1994-01-17	859.28
1994-01-18	835.06
1994-01-19	807.5
1994-01-20	802.61
1994-01-21	812.88
1994-01-24	839.2
1994-01-25	815.89
1994-01-26	812.41
1994-01-27	818.6
1994-01-28	799.26
1994-01-31	770.25
1994-02-01	755.15
1994-02-02	772.2
1994-02-03	780.17
1994-02-04	797.86
1994-02-14	779.91
1994-02-15	772.76
1994-02-16	776.1
1994-02-17	768.57
1994-02-18	769.18
1994-02-21	754.41
1994-02-22	768.17
1994-02-23	759.71
1994-02-24	758.84
1994-02-25	787.42
1994-02-28	770.98
1994-03-01	757.29
1994-03-02	742.06
1994-03-03	734.45
1994-03-04	726.3
1994-03-07	717.01
1994-03-08	711.27
1994-03-09	716.11
1994-03-10	698.89
1994-03-11	717.38
1994-03-14	788.46
1994-03-15	772.76
1994-03-16	793.82
1994-03-17	776.94
1994-03-18	765.55
1994-03-21	731.62
1994-03-22	739.31
1994-03-23	725.21
1994-03-24	724.28
1994-03-25	719.06
1994-03-28	702.23
1994-03-29	706.91
1994-03-30	706.34
1994-03-31	704.46
1994-04-01	698.84
1994-04-04	694.38
1994-04-05	682.75
1994-04-06	679.74
1994-04-07	677.31
1994-04-08	678.86
1994-04-11	659.05
1994-04-12	665.61
1994-04-13	656.79
1994-04-14	636.08
1994-04-15	626.79
1994-04-18	604.15
1994-04-19	572.73
1994-04-20	540.24
1994-04-21	582.43
1994-04-22	566.07
1994-04-25	560.8
1994-04-26	579.72
1994-04-27	598.5
1994-04-28	599.63
1994-04-29	592.56
1994-05-03	605.77
1994-05-04	619.68
1994-05-05	590.92
1994-05-06	585.8
1994-05-09	581.7
1994-05-10	595.38
1994-05-11	591.18
1994-05-12	582.16
1994-05-13	590.39
1994-05-16	592.58
1994-05-17	592.02
1994-05-18	583.32
1994-05-19	590.54
1994-05-20	594.22
1994-05-23	587.65
1994-05-24	590.45
1994-05-25	586.76
1994-05-26	577.46
1994-05-27	573.36
1994-05-30	544.26
1994-05-31	556.26
1994-06-01	545.05
1994-06-02	546.58
1994-06-03	548.75
1994-06-06	542.97
1994-06-07	529.76
1994-06-08	533.56
1994-06-09	523
1994-06-10	514.54
1994-06-13	492.03
1994-06-14	490.75
1994-06-15	496.11
1994-06-16	506.36
1994-06-17	527.85
1994-06-20	502.43
1994-06-21	498.07
1994-06-22	505.18
1994-06-23	500.39
1994-06-24	492.33
1994-06-27	472.1
1994-06-28	469.95
1994-06-29	468.2
1994-06-30	469.29
1994-07-01	458.37
1994-07-04	438.58
1994-07-05	443.61
1994-07-06	431.71
1994-07-07	425.98
1994-07-08	437.76
1994-07-11	428.15
1994-07-12	429.21
1994-07-13	437.62
1994-07-14	431.8
1994-07-15	413.93
1994-07-18	398.96
1994-07-19	400.48
1994-07-20	393.87
1994-07-21	380.9
1994-07-22	363.73
1994-07-25	375.39
1994-07-26	388.75
1994-07-27	371.19
1994-07-28	339.81
1994-07-29	333.92
1994-08-01	445.64
1994-08-02	432.61
1994-08-03	522.98
1994-08-04	562.77
1994-08-05	683.04
1994-08-08	711.8
1994-08-09	621.58
1994-08-10	739.56
1994-08-11	689.31
1994-08-12	689.66
1994-08-15	665.88
1994-08-16	693.02
1994-08-17	725.04
1994-08-18	748.56
1994-08-19	713.85
1994-08-22	681.8
1994-08-23	714.61
1994-08-24	705.71
1994-08-25	722.23
1994-08-26	707.41
1994-08-29	710.68
1994-08-30	756.2
1994-08-31	785.33
1994-09-01	790.19
1994-09-02	830.18
1994-09-05	940.56
1994-09-06	999.69
1994-09-07	931.57
1994-09-08	972.84
1994-09-09	962.53
1994-09-12	1019.97
1994-09-13	1033.47
1994-09-14	974.86
1994-09-15	972.54
1994-09-16	978.99
1994-09-19	927.62
1994-09-20	914.39
1994-09-21	969.03
1994-09-22	918.44
1994-09-23	867.65
1994-09-26	880.69
1994-09-27	870.15
1994-09-28	912.38
1994-09-29	839.37
1994-09-30	791.15
1994-10-05	706.42
1994-10-06	660.5
1994-10-07	738.03
1994-10-10	698.93
1994-10-11	705.07
1994-10-12	711.01
1994-10-13	635.39
1994-10-14	663.75
1994-10-17	616.34
1994-10-18	624.52
1994-10-19	652.89
1994-10-20	718.99
1994-10-21	712.71
1994-10-24	785.85
1994-10-25	744.52
1994-10-26	686.31
1994-10-27	703.62
1994-10-28	677.45
1994-10-31	654.98
1994-11-01	673.79
1994-11-02	667.87
1994-11-03	717.36
1994-11-04	666.78
1994-11-07	674.68
1994-11-08	709.69
1994-11-09	723.91
1994-11-10	711.68
1994-11-11	731.16
1994-11-14	733.4
1994-11-15	705.43
1994-11-16	706.63
1994-11-17	697.17
1994-11-18	698.81
1994-11-21	699.1
1994-11-22	692.39
1994-11-23	679.61
1994-11-24	678.02
1994-11-25	685.33
1994-11-28	681.49
1994-11-29	687.56
1994-11-30	683.59
1994-12-01	682.3
1994-12-02	677.91
1994-12-05	663.13
1994-12-06	653.98
1994-12-07	652.85
1994-12-08	643.86
1994-12-09	640.67
1994-12-12	620.47
1994-12-13	636.66
1994-12-14	625.21
1994-12-15	666.68
1994-12-16	680.23
1994-12-19	653.37
1994-12-20	667.94
1994-12-21	672.47
1994-12-22	673.48
1994-12-23	677.84
1994-12-26	675.88
1994-12-27	660.88
1994-12-28	649.59
1994-12-29	645.06
1994-12-30	647.87
1995-01-03	639.88
1995-01-04	653.81
1995-01-05	646.89
1995-01-06	640.76
1995-01-09	626
1995-01-10	610.3
1995-01-11	613.13
1995-01-12	602.12
1995-01-13	597.84
1995-01-16	588.81
1995-01-17	587.94
1995-01-18	593.64
1995-01-19	571.72
1995-01-20	571.24
1995-01-23	553.44
1995-01-24	547.57
1995-01-25	555.77
1995-01-26	553.11
1995-01-27	562.59
1995-02-06	533.72
1995-02-07	532.49
1995-02-08	533.75
1995-02-09	553.36
1995-02-10	541.38
1995-02-13	548.84
1995-02-14	548.11
1995-02-15	542.84
1995-02-16	538.37
1995-02-17	533.76
1995-02-20	534.96
1995-02-21	541.14
1995-02-22	594.64
1995-02-23	589.13
1995-02-24	558.43
1995-02-27	561.27
1995-02-28	549.26
1995-03-01	556.96
1995-03-02	560.85
1995-03-03	577.22
1995-03-06	616.3
1995-03-07	632.96
1995-03-08	620.81
1995-03-09	605.59
1995-03-10	586.29
1995-03-13	586.23
1995-03-14	588.24
1995-03-15	572.6
1995-03-16	579.88
1995-03-17	593.52
1995-03-20	585.45
1995-03-21	591.95
1995-03-22	613.7
1995-03-23	611.13
1995-03-24	611.77
1995-03-27	629.36
1995-03-28	626.55
1995-03-29	637.15
1995-03-30	630.93
1995-03-31	646.92
1995-04-03	656.88
1995-04-04	660.16
1995-04-05	649.7
1995-04-06	659.06
1995-04-07	673.72
1995-04-10	667.39
1995-04-11	641.08
1995-04-12	644.74
1995-04-13	632.76
1995-04-14	640.04
1995-04-17	631.26
1995-04-18	625.52
1995-04-19	631.51
1995-04-20	645.2
1995-04-21	635.99
1995-04-24	619.73
1995-04-25	619.84
1995-04-26	601.83
1995-04-27	573.31
1995-04-28	579.93
1995-05-02	580.61
1995-05-03	580.38
1995-05-04	571.2
1995-05-05	574.17
1995-05-08	571.51
1995-05-09	578.5
1995-05-10	565.14
1995-05-11	568.06
1995-05-12	584.84
1995-05-15	582.04
1995-05-16	578.85
1995-05-17	582.89
1995-05-18	763.51
1995-05-19	855.81
1995-05-22	897.42
1995-05-23	750.3
1995-05-24	741.93
1995-05-25	696.85
1995-05-26	727.62
1995-05-29	710.59
1995-05-30	711
1995-05-31	700.51
1995-06-01	708.67
1995-06-02	716.82
1995-06-05	691.64
1995-06-06	689.13
1995-06-07	716.45
1995-06-08	695.93
1995-06-09	702.62
1995-06-12	698.72
1995-06-13	698.95
1995-06-14	689.22
1995-06-15	646.85
1995-06-16	646.54
1995-06-19	638.96
1995-06-20	640.66
1995-06-21	651.81
1995-06-22	644.47
1995-06-23	650.14
1995-06-26	653.4
1995-06-27	649.93
1995-06-28	647.64
1995-06-29	643.92
1995-06-30	630.58
1995-07-03	613.18
1995-07-04	620.62
1995-07-05	636.03
1995-07-06	637.77
1995-07-07	666.78
1995-07-10	666.24
1995-07-11	649.19
1995-07-12	648.91
1995-07-13	656.31
1995-07-14	652.8
1995-07-17	695.45
1995-07-18	715.47
1995-07-19	690.98
1995-07-20	690.3
1995-07-21	693.56
1995-07-24	709.92
1995-07-25	703.58
1995-07-26	691.12
1995-07-27	697.72
1995-07-28	695.42
1995-07-31	695.55
1995-08-01	715.4
1995-08-02	699.99
1995-08-03	703.44
1995-08-04	709.88
1995-08-07	718.08
1995-08-08	712.53
1995-08-09	717.46
1995-08-10	735.15
1995-08-11	744.99
1995-08-14	776.13
1995-08-15	751.48
1995-08-16	767.66
1995-08-17	769.45
1995-08-18	757.43
1995-08-21	739.06
1995-08-22	739.86
1995-08-23	729.89
1995-08-24	733.85
1995-08-25	727.58
1995-08-28	725.62
1995-08-29	722.08
1995-08-30	715.73
1995-08-31	723.87
1995-09-01	728.84
1995-09-04	737.89
1995-09-05	739.53
1995-09-06	753.75
1995-09-07	753.84
1995-09-08	751.08
1995-09-11	775.45
1995-09-12	763.69
1995-09-13	763.18
1995-09-14	758.13
1995-09-15	755.93
1995-09-18	757.4
1995-09-19	736.74
1995-09-20	726.14
1995-09-21	731.17
1995-09-22	730.01
1995-09-25	723.35
1995-09-26	728.86
1995-09-27	708.46
1995-09-28	711.19
1995-09-29	722.43
1995-10-04	717.79
1995-10-05	724.88
1995-10-06	719.96
1995-10-09	706.29
1995-10-10	708.63
1995-10-11	710.89
1995-10-12	704.4
1995-10-13	702.98
1995-10-16	701.34
1995-10-17	702.4
1995-10-18	716.83
1995-10-19	702.79
1995-10-20	726.29
1995-10-23	723.09
1995-10-24	723.57
1995-10-25	760.41
1995-10-26	731.47
1995-10-27	722.37
1995-10-30	722.78
1995-10-31	717.32
1995-11-01	723.39
1995-11-02	721.7
1995-11-03	727.79
1995-11-06	736.15
1995-11-07	729.69
1995-11-08	711.61
1995-11-09	711.2
1995-11-10	708.76
1995-11-13	688.7
1995-11-14	688.87
1995-11-15	692.2
1995-11-16	682.44
1995-11-17	676.19
1995-11-20	674.74
1995-11-21	678.42
1995-11-22	663.32
1995-11-23	658.37
1995-11-24	659.37
1995-11-27	645.03
1995-11-28	652.57
1995-11-29	641.59
1995-11-30	641.14
1995-12-01	633.81
1995-12-04	634.92
1995-12-05	637.22
1995-12-06	628.43
1995-12-07	631.84
1995-12-08	636.78
1995-12-11	619.26
1995-12-12	629.45
1995-12-13	613.8
1995-12-14	614.75
1995-12-15	603.89
1995-12-18	592.14
1995-12-19	592.06
1995-12-20	601.04
1995-12-21	597.43
1995-12-22	594.24
1995-12-25	580.03
1995-12-26	572.22
1995-12-27	570.4
1995-12-28	556.82
1995-12-29	555.29
1996-01-02	537.87
1996-01-03	542.42
1996-01-04	558.76
1996-01-05	536.37
1996-01-08	539.17
1996-01-09	558.62
1996-01-10	547.62
1996-01-11	545.64
1996-01-12	547.11
1996-01-15	551.04
1996-01-16	547.76
1996-01-17	537.31
1996-01-18	517.63
1996-01-19	523.51
1996-01-22	516.46
1996-01-23	519.6
1996-01-24	522.63
1996-01-25	521.37
1996-01-26	525.57
1996-01-29	529.14
1996-01-30	532.57
1996-01-31	537.35
1996-02-01	536.68
1996-02-02	536.04
1996-02-05	522.85
1996-02-06	520.69
1996-02-07	524.3
1996-02-08	521.86
1996-02-09	525.41
1996-02-12	525.77
1996-02-13	529.58
1996-02-14	529.25
1996-02-15	536.98
1996-02-16	552.94
1996-03-04	601.98
1996-03-05	587.06
1996-03-06	559.7
1996-03-07	569.33
1996-03-08	573.13
1996-03-11	568.12
1996-03-12	563.88
1996-03-13	563.2
1996-03-14	562.3
1996-03-15	562.39
1996-03-18	567.87
1996-03-19	566.55
1996-03-20	569.67
1996-03-21	569.76
1996-03-22	570.18
1996-03-25	570.24
1996-03-26	563.52
1996-03-27	562.35
1996-03-28	554.04
1996-03-29	556.39
1996-04-01	566.19
1996-04-02	557.21
1996-04-03	560.98
1996-04-04	563.19
1996-04-05	582.53
1996-04-08	581.38
1996-04-09	578.07
1996-04-10	579.82
1996-04-11	583.38
1996-04-12	586.96
1996-04-15	584.67
1996-04-16	590.85
1996-04-17	593.38
1996-04-18	600.28
1996-04-19	618.12
1996-04-22	613.97
1996-04-23	623.77
1996-04-24	664.65
1996-04-25	652.67
1996-04-26	707.61
1996-04-29	738.62
1996-04-30	681.16
1996-05-02	654.43
1996-05-03	650.04
1996-05-06	671.28
1996-05-07	661.16
1996-05-08	661.27
1996-05-09	656.9
1996-05-10	661.47
1996-05-13	666.11
1996-05-14	665.42
1996-05-15	682.05
1996-05-16	683.08
1996-05-17	711.93
1996-05-20	703.08
1996-05-21	661.85
1996-05-22	668.62
1996-05-23	642.67
1996-05-24	639.8
1996-05-27	637.96
1996-05-28	646.91
1996-05-29	650.56
1996-05-30	636.36
1996-05-31	643.65
1996-06-03	641.09
1996-06-04	651.51
1996-06-05	696.97
1996-06-06	702.64
1996-06-07	727.34
1996-06-10	764.39
1996-06-11	752.26
1996-06-12	755.77
1996-06-13	768.68
1996-06-14	777.28
1996-06-17	752
1996-06-18	793.56
1996-06-19	796.91
1996-06-20	793.59
1996-06-21	796.11
1996-06-24	793.34
1996-06-25	780.65
1996-06-26	801.46
1996-06-27	806.46
1996-06-28	804.251
1996-07-01	761.115
1996-07-02	759.713
1996-07-03	786.134
1996-07-04	785.429
1996-07-05	785.379
1996-07-08	807.339
1996-07-09	817.612
1996-07-10	820.046
1996-07-11	792.068
1996-07-12	796.41
1996-07-15	789.158
1996-07-16	823.08
1996-07-17	808.99
1996-07-18	818.044
1996-07-19	856.928
1996-07-22	884.939
1996-07-23	871.474
1996-07-24	887.596
1996-07-25	868.159
1996-07-26	845.123
1996-07-29	855.421
1996-07-30	836.932
1996-07-31	822.477
1996-08-01	835.105
1996-08-02	838.875
1996-08-05	853.193
1996-08-06	862.223
1996-08-07	867.267
1996-08-08	875.999
1996-08-09	871.604
1996-08-12	886.046
1996-08-13	874.805
1996-08-14	871.645
1996-08-15	865.827
1996-08-16	853.87
1996-08-19	835.615
1996-08-20	822.442
1996-08-21	833.606
1996-08-22	818.196
1996-08-23	803.693
1996-08-26	773.068
1996-08-27	787.467
1996-08-28	796.839
1996-08-29	788.734
1996-08-30	809.938
1996-09-02	804.778
1996-09-03	800.223
1996-09-04	812.015
1996-09-05	814.383
1996-09-06	801.234
1996-09-09	793.586
1996-09-10	764.449
1996-09-11	769.245
1996-09-12	757.087
1996-09-13	779.069
1996-09-16	778.293
1996-09-17	776.479
1996-09-18	760.756
1996-09-19	769.099
1996-09-20	805.538
1996-09-23	851.986
1996-09-24	849.924
1996-09-25	835.181
1996-09-26	854.664
1996-09-27	875.525
1996-10-03	865.486
1996-10-04	863.459
1996-10-07	864.663
1996-10-08	877.607
1996-10-09	874.011
1996-10-10	904.095
1996-10-11	909.894
1996-10-14	940.786
1996-10-15	937.293
1996-10-16	933.883
1996-10-17	952.322
1996-10-18	939.932
1996-10-21	964.392
1996-10-22	976.471
1996-10-23	1010.83
1996-10-24	1007.91
1996-10-25	1012.67
1996-10-28	1022.86
1996-10-29	1017.52
1996-10-30	958.939
1996-10-31	976.71
1996-11-01	930.789
1996-11-04	945.117
1996-11-05	928.029
1996-11-06	915.051
1996-11-07	928.141
1996-11-08	919.674
1996-11-11	933.969
1996-11-12	943.003
1996-11-13	940.522
1996-11-14	953.19
1996-11-15	950.827
1996-11-18	1004.69
1996-11-19	1015.96
1996-11-20	1014.92
1996-11-21	940.773
1996-11-22	951.832
1996-11-25	976.55
1996-11-26	967.589
1996-11-27	980.381
1996-11-28	992.639
1996-11-29	1032.95
1996-12-02	1134.52
1996-12-03	1122.99
1996-12-04	1169.92
1996-12-05	1212.08
1996-12-06	1212.89
1996-12-09	1247.66
1996-12-10	1230.25
1996-12-11	1244.9
1996-12-12	1177.14
1996-12-13	1110.04
1996-12-16	1000.02
1996-12-17	905.579
1996-12-18	972.73
1996-12-19	902.423
1996-12-20	885.238
1996-12-23	902.014
1996-12-24	865.577
1996-12-25	895.177
1996-12-26	924.235
1996-12-27	922.348
1996-12-30	934.213
1996-12-31	917.018
1997-01-02	919.435
1997-01-03	899.613
1997-01-06	876.495
1997-01-07	898.171
1997-01-08	896.408
1997-01-09	906.975
1997-01-10	918.401
1997-01-13	929.521
1997-01-14	907.85
1997-01-15	916.718
1997-01-16	915.006
1997-01-17	919.851
1997-01-20	933.28
1997-01-21	929.113
1997-01-22	942.436
1997-01-23	945.8
1997-01-24	953.918
1997-01-27	959.057
1997-01-28	956.311
1997-01-29	962.102
1997-01-30	960.171
1997-01-31	964.742
1997-02-17	982.404
1997-02-18	894.847
1997-02-19	962.691
1997-02-20	965.082
1997-02-21	1017.13
1997-02-24	1009.56
1997-02-25	1017.96
1997-02-26	1031.51
1997-02-27	1025.3
1997-02-28	1040.27
1997-03-03	1063.05
1997-03-04	1068.16
1997-03-05	1052.15
1997-03-06	1079.13
1997-03-07	1077.72
1997-03-10	1099.68
1997-03-11	1109.73
1997-03-12	1126.16
1997-03-13	1117.28
1997-03-14	1125.8
1997-03-17	1158.48
1997-03-18	1162.63
1997-03-19	1161.27
1997-03-20	1120.72
1997-03-21	1167.17
1997-03-24	1191.73
1997-03-25	1197.84
1997-03-26	1215.31
1997-03-27	1214.26
1997-03-28	1202.67
1997-03-31	1234.62
1997-04-01	1241.03
1997-04-02	1233.85
1997-04-03	1246.03
1997-04-04	1260.96
1997-04-07	1276.41
1997-04-08	1247.26
1997-04-09	1286.85
1997-04-10	1281.89
1997-04-11	1278.53
1997-04-14	1316.92
1997-04-15	1324.96
1997-04-16	1327.78
1997-04-17	1323.37
1997-04-18	1338.03
1997-04-21	1362.08
1997-04-22	1365.5
1997-04-23	1378.84
1997-04-24	1380.28
1997-04-25	1364.97
1997-04-28	1352
1997-04-29	1376.77
1997-04-30	1393.75
1997-05-05	1448.93
1997-05-06	1482.99
1997-05-07	1495.46
1997-05-08	1405.18
1997-05-09	1467.23
1997-05-12	1500.4
1997-05-13	1464.28
1997-05-14	1379.22
1997-05-15	1417.67
1997-05-16	1315.92
1997-05-19	1344.61
1997-05-20	1381.12
1997-05-21	1354.88
1997-05-22	1235.22
1997-05-23	1254.27
1997-05-26	1251.55
1997-05-27	1281.74
1997-05-28	1270.35
1997-05-29	1263.35
1997-05-30	1285.18
1997-06-02	1336.28
1997-06-03	1338.76
1997-06-04	1361.19
1997-06-05	1360.23
1997-06-06	1275.3
1997-06-09	1274.92
1997-06-10	1241.74
1997-06-11	1220.39
1997-06-12	1212.77
1997-06-13	1243.98
1997-06-16	1261.47
1997-06-17	1245.93
1997-06-18	1232.68
1997-06-19	1230.74
1997-06-20	1291.2
1997-06-23	1283.49
1997-06-24	1303.93
1997-06-25	1297.59
1997-06-26	1284.46
1997-06-27	1250.27
1997-07-02	1199.06
1997-07-03	1150.62
1997-07-04	1159.34
1997-07-07	1096.82
1997-07-08	1109.67
1997-07-09	1120.84
1997-07-10	1120.15
1997-07-11	1154.92
1997-07-14	1185.72
1997-07-15	1200.11
1997-07-16	1190.83
1997-07-17	1197.23
1997-07-18	1209.86
1997-07-21	1193.53
1997-07-22	1208.25
1997-07-23	1198.86
1997-07-24	1174.22
1997-07-25	1170.86
1997-07-28	1141.78
1997-07-29	1153.23
1997-07-30	1179.42
1997-07-31	1189.76
1997-08-01	1192.83
1997-08-04	1200.33
1997-08-05	1196.27
1997-08-06	1171.94
1997-08-07	1199.24
1997-08-08	1206.05
1997-08-11	1184.08
1997-08-12	1146.81
1997-08-13	1120.13
1997-08-14	1168.11
1997-08-15	1143.06
1997-08-18	1134.63
1997-08-19	1132.9
1997-08-20	1144.64
1997-08-21	1164.55
1997-08-22	1171.83
1997-08-25	1184.1
1997-08-26	1194.04
1997-08-27	1198.51
1997-08-28	1213.89
1997-08-29	1221.06
1997-09-01	1229.87
1997-09-02	1226.3
1997-09-03	1240.82
1997-09-04	1251.3
1997-09-05	1251.55
1997-09-08	1255.23
1997-09-09	1231.03
1997-09-10	1256.04
1997-09-11	1242.71
1997-09-12	1208.7
1997-09-15	1179.29
1997-09-16	1187.22
1997-09-17	1167.56
1997-09-18	1172.37
1997-09-19	1184.52
1997-09-22	1103.97
1997-09-23	1041.96
1997-09-24	1110.01
1997-09-25	1117.01
1997-09-26	1109.63
1997-09-29	1084.07
1997-09-30	1097.38
1997-10-06	1098.9
1997-10-07	1102.57
1997-10-08	1134.87
1997-10-09	1122.47
1997-10-10	1130.79
1997-10-13	1119.82
1997-10-14	1117.93
1997-10-15	1125.78
1997-10-16	1150.31
1997-10-17	1176.49
1997-10-20	1187.37
1997-10-21	1191.87
1997-10-22	1177.52
1997-10-23	1173.36
1997-10-24	1178.31
1997-10-27	1235.83
1997-10-28	1177.92
1997-10-29	1184.09
1997-10-30	1174.85
1997-10-31	1180.39
1997-11-03	1180.85
1997-11-04	1184.7
1997-11-05	1194.04
1997-11-06	1181.12
1997-11-07	1195.14
1997-11-10	1185.78
1997-11-11	1186.63
1997-11-12	1174.19
1997-11-13	1185.02
1997-11-14	1197.83
1997-11-17	1191.33
1997-11-18	1183.35
1997-11-19	1181.63
1997-11-20	1172.43
1997-11-21	1158.56
1997-11-24	1124.94
1997-11-25	1125.53
1997-11-26	1143.82
1997-11-27	1122.52
1997-11-28	1139.63
1997-12-01	1133.09
1997-12-02	1130.17
1997-12-03	1122.55
1997-12-04	1135.87
1997-12-05	1136.2
1997-12-08	1139.36
1997-12-09	1148.17
1997-12-10	1157.84
1997-12-11	1159.17
1997-12-12	1153.84
1997-12-15	1168.03
1997-12-16	1174.8
1997-12-17	1146.52
1997-12-18	1154.17
1997-12-19	1160.77
1997-12-22	1169.01
1997-12-23	1171.25
1997-12-24	1169.66
1997-12-25	1181.28
1997-12-26	1191.92
1997-12-29	1186.61
1997-12-30	1181.14
1997-12-31	1194.1
1998-01-05	1220.47
1998-01-06	1233.62
1998-01-07	1244.07
1998-01-08	1237.16
1998-01-09	1239.9
1998-01-12	1226.97
1998-01-13	1167.65
1998-01-14	1202.22
1998-01-15	1215.43
1998-01-16	1213.96
1998-01-19	1213.13
1998-01-20	1203.72
1998-01-21	1200.2
1998-01-22	1204.43
1998-01-23	1222.91
1998-02-09	1248.04
1998-02-10	1236.51
1998-02-11	1250.24
1998-02-12	1246.3
1998-02-13	1245.91
1998-02-16	1236.24
1998-02-17	1238.5
1998-02-18	1229.83
1998-02-19	1232.58
1998-02-20	1226.02
1998-02-23	1208.6
1998-02-24	1208.22
1998-02-25	1194.67
1998-02-26	1206.67
1998-02-27	1206.53
1998-03-02	1188.31
1998-03-03	1201.79
1998-03-04	1213.25
1998-03-05	1207.54
1998-03-06	1206.45
1998-03-09	1200.83
1998-03-10	1199.83
1998-03-11	1190.04
1998-03-12	1178.97
1998-03-13	1184.96
1998-03-16	1188.48
1998-03-17	1202.84
1998-03-18	1193.91
1998-03-19	1188.72
1998-03-20	1187.5
1998-03-23	1179.87
1998-03-24	1194.02
1998-03-25	1191.55
1998-03-26	1188.87
1998-03-27	1223.57
1998-03-30	1249.44
1998-03-31	1243.02
1998-04-01	1254.97
1998-04-02	1269.02
1998-04-03	1286.08
1998-04-06	1306.38
1998-04-07	1303.14
1998-04-08	1322.79
1998-04-09	1297.23
1998-04-10	1311.51
1998-04-13	1318.75
1998-04-14	1313.72
1998-04-15	1324.71
1998-04-16	1316.25
1998-04-17	1298.11
1998-04-20	1296.01
1998-04-21	1305.22
1998-04-22	1332.18
1998-04-23	1324.56
1998-04-24	1315.17
1998-04-27	1310.38
1998-04-28	1332.99
1998-04-29	1332.5
1998-04-30	1343.45
1998-05-04	1352.93
1998-05-05	1352.52
1998-05-06	1348.41
1998-05-07	1327.87
1998-05-08	1357.6
1998-05-11	1354.61
1998-05-12	1349.65
1998-05-13	1369.26
1998-05-14	1367.13
1998-05-15	1368.09
1998-05-18	1368.18
1998-05-19	1362.29
1998-05-20	1357.43
1998-05-21	1366.66
1998-05-22	1375.82
1998-05-25	1389.37
1998-05-26	1390.42
1998-05-27	1399.54
1998-05-28	1397.9
1998-05-29	1411.21
1998-06-01	1415.58
1998-06-02	1413.08
1998-06-03	1420
1998-06-04	1406.3
1998-06-05	1408.61
1998-06-08	1403.73
1998-06-09	1369.65
1998-06-10	1368.3
1998-06-11	1347.68
1998-06-12	1383.39
1998-06-15	1365.34
1998-06-16	1348.59
1998-06-17	1348.94
1998-06-18	1370.69
1998-06-19	1392.88
1998-06-22	1399.36
1998-06-23	1397.96
1998-06-24	1401.74
1998-06-25	1382.04
1998-06-26	1385.62
1998-06-29	1361.43
1998-06-30	1339.2
1998-07-01	1316.44
1998-07-02	1331.65
1998-07-03	1335.13
1998-07-06	1315.28
1998-07-07	1324.4
1998-07-08	1338.98
1998-07-09	1343.23
1998-07-10	1360.62
1998-07-13	1358.81
1998-07-14	1336.56
1998-07-15	1335.47
1998-07-16	1325.63
1998-07-17	1314.72
1998-07-20	1287.07
1998-07-21	1313.01
1998-07-22	1299.15
1998-07-23	1316.27
1998-07-24	1326.82
1998-07-27	1321.9
1998-07-28	1317.95
1998-07-29	1311.94
1998-07-30	1315.3
1998-07-31	1316.92
1998-08-03	1302.1
1998-08-04	1293.46
1998-08-05	1307.44
1998-08-06	1294.16
1998-08-07	1271.07
1998-08-10	1234.58
1998-08-11	1207.67
1998-08-12	1190.55
1998-08-13	1204.18
1998-08-14	1168.03
1998-08-17	1070.41
1998-08-18	1071.3
1998-08-19	1126.08
1998-08-20	1149.91
1998-08-21	1177.62
1998-08-24	1178.55
1998-08-25	1179.07
1998-08-26	1160.29
1998-08-27	1145.22
1998-08-28	1129.72
1998-08-31	1150.22
1998-09-01	1143.13
1998-09-02	1136.89
1998-09-03	1147.2
1998-09-04	1163.53
1998-09-07	1178.38
1998-09-08	1167.6
1998-09-09	1190.68
1998-09-10	1213.67
1998-09-11	1218.01
1998-09-14	1239.61
1998-09-15	1230.13
1998-09-16	1252.14
1998-09-17	1233.7
1998-09-18	1207
1998-09-21	1222.38
1998-09-22	1222.63
1998-09-23	1229.86
1998-09-24	1199.06
1998-09-25	1221.58
1998-09-28	1230.21
1998-09-29	1231.75
1998-09-30	1242.9
1998-10-05	1234.78
1998-10-06	1217.46
1998-10-07	1213.79
1998-10-08	1228.71
1998-10-09	1236.93
1998-10-12	1247.15
1998-10-13	1244.07
1998-10-14	1240.6
1998-10-15	1254.81
1998-10-16	1251.53
1998-10-19	1246.24
1998-10-20	1243.65
1998-10-21	1207.83
1998-10-22	1216.09
1998-10-23	1217.43
1998-10-26	1208.27
1998-10-27	1216.79
1998-10-28	1225.93
1998-10-29	1216.76
1998-10-30	1217.32
1998-11-02	1223.48
1998-11-03	1236.87
1998-11-04	1235.8
1998-11-05	1253.28
1998-11-06	1259.77
1998-11-09	1283.12
1998-11-10	1286.56
1998-11-11	1286.2
1998-11-12	1282.99
1998-11-13	1282.51
1998-11-16	1293.74
1998-11-17	1290.6
1998-11-18	1285.5
1998-11-19	1275.61
1998-11-20	1275.37
1998-11-23	1273.79
1998-11-24	1278.92
1998-11-25	1263.85
1998-11-26	1252.82
1998-11-27	1245.08
1998-11-30	1247.42
1998-12-01	1234.36
1998-12-02	1236.97
1998-12-03	1232.51
1998-12-04	1219.2
1998-12-07	1209.54
1998-12-08	1223.26
1998-12-09	1224.09
1998-12-10	1204.64
1998-12-11	1214.21
1998-12-14	1196.3
1998-12-15	1194.84
1998-12-16	1183.06
1998-12-17	1160.09
1998-12-18	1155.92
1998-12-21	1154.43
1998-12-22	1185.97
1998-12-23	1172.51
1998-12-24	1168.98
1998-12-25	1173.91
1998-12-28	1159.94
1998-12-29	1142.73
1998-12-30	1148.26
1998-12-31	1146.7
1999-01-04	1125.82
1999-01-05	1119.97
1999-01-06	1132.59
1999-01-07	1137.73
1999-01-08	1168.81
1999-01-11	1172.81
1999-01-12	1158.87
1999-01-13	1148.15
1999-01-14	1148.66
1999-01-15	1137.31
1999-01-18	1153.12
1999-01-19	1158.55
1999-01-20	1151.37
1999-01-21	1158.5
1999-01-22	1162.35
1999-01-25	1148.12
1999-01-26	1138.21
1999-01-27	1146.49
1999-01-28	1140.98
1999-01-29	1134.67
1999-02-01	1120.53
1999-02-02	1126.4
1999-02-03	1116.87
1999-02-04	1103.5
1999-02-05	1081.44
1999-02-08	1065.82
1999-02-09	1090.09
1999-03-01	1097.98
1999-03-02	1100.92
1999-03-03	1128.74
1999-03-04	1128.95
1999-03-05	1132.36
1999-03-08	1142.11
1999-03-09	1136.94
1999-03-10	1132.74
1999-03-11	1149.93
1999-03-12	1158.7
1999-03-15	1164.64
1999-03-16	1166.93
1999-03-17	1159.1
1999-03-18	1151.99
1999-03-19	1172.93
1999-03-22	1172.74
1999-03-23	1170.95
1999-03-24	1169.03
1999-03-25	1156.85
1999-03-26	1161.12
1999-03-29	1169.49
1999-03-30	1157.51
1999-03-31	1158.05
1999-04-01	1168.5
1999-04-02	1184.4
1999-04-05	1194.47
1999-04-06	1199.6
1999-04-07	1201.63
1999-04-08	1202.47
1999-04-09	1205.14
1999-04-12	1195.34
1999-04-13	1178.19
1999-04-14	1181.52
1999-04-15	1170.62
1999-04-16	1166.24
1999-04-19	1159.47
1999-04-20	1171.6
1999-04-21	1144.07
1999-04-22	1137.16
1999-04-23	1140
1999-04-26	1112.79
1999-04-27	1091.7
1999-04-28	1091.09
1999-04-29	1116.41
1999-04-30	1120.93
1999-05-04	1111.76
1999-05-05	1116.93
1999-05-06	1128.22
1999-05-07	1120.74
1999-05-10	1071.93
1999-05-11	1095.4
1999-05-12	1100
1999-05-13	1088.86
1999-05-14	1063.28
1999-05-17	1065.56
1999-05-18	1059.87
1999-05-19	1109.09
1999-05-20	1147.71
1999-05-21	1168.72
1999-05-24	1213.65
1999-05-25	1202.89
1999-05-26	1236.05
1999-05-27	1283.02
1999-05-28	1277.15
1999-05-31	1279.33
1999-06-01	1311.59
1999-06-02	1287.93
1999-06-03	1268.32
1999-06-04	1285.58
1999-06-07	1326.52
1999-06-08	1333.64
1999-06-09	1348.61
1999-06-10	1364.35
1999-06-11	1370.39
1999-06-14	1427.71
1999-06-15	1387.59
1999-06-16	1460.17
1999-06-17	1501.01
1999-06-18	1498.92
1999-06-21	1546.41
1999-06-22	1564.44
1999-06-23	1606.5
1999-06-24	1654.11
1999-06-25	1593.86
1999-06-28	1693.16
1999-06-29	1739.21
1999-06-30	1689.43
1999-07-01	1560.79
1999-07-02	1613.53
1999-07-05	1581.82
1999-07-06	1517.25
1999-07-07	1568.65
1999-07-08	1577.99
1999-07-09	1584.75
1999-07-12	1559.73
1999-07-13	1524.82
1999-07-14	1559.52
1999-07-15	1549.34
1999-07-16	1519.74
1999-07-19	1479.08
1999-07-20	1574.6
1999-07-21	1609.81
1999-07-22	1550.73
1999-07-23	1585.98
1999-07-26	1602.03
1999-07-27	1590.71
1999-07-28	1597.2
1999-07-29	1595.86
1999-07-30	1601.46
1999-08-02	1616.28
1999-08-03	1626.84
1999-08-04	1649.13
1999-08-05	1653.54
1999-08-06	1646.59
1999-08-09	1628.84
1999-08-10	1602.15
1999-08-11	1583.4
1999-08-12	1575.64
1999-08-13	1571.9
1999-08-16	1560.07
1999-08-17	1576.41
1999-08-18	1581.93
1999-08-19	1637.74
1999-08-20	1628.93
1999-08-23	1645
1999-08-24	1648.47
1999-08-25	1625.77
1999-08-26	1638.23
1999-08-27	1633.9
1999-08-30	1619.04
1999-08-31	1627.12
1999-09-01	1599.55
1999-09-02	1611.96
1999-09-03	1587.89
1999-09-06	1560.68
1999-09-07	1562.79
1999-09-08	1571.6
1999-09-09	1675.12
1999-09-10	1659.93
1999-09-13	1670.14
1999-09-14	1672.89
1999-09-15	1662.8
1999-09-16	1645.51
1999-09-17	1648.56
1999-09-20	1633.84
1999-09-21	1625.59
1999-09-22	1617.06
1999-09-23	1604.2
1999-09-24	1619.33
1999-09-27	1602.16
1999-09-28	1591.43
1999-09-29	1584.95
1999-09-30	1570.7
1999-10-08	1534.52
1999-10-11	1522.48
1999-10-12	1537.8
1999-10-13	1507.42
1999-10-14	1508.73
1999-10-15	1543.8
1999-10-18	1501.67
1999-10-19	1470.9
1999-10-20	1485.83
1999-10-21	1458.53
1999-10-22	1497.46
1999-10-25	1468.27
1999-10-26	1482.67
1999-10-27	1536.82
1999-10-28	1514.53
1999-10-29	1504.56
1999-11-01	1493.1
1999-11-02	1487.47
1999-11-03	1475.68
1999-11-04	1464.83
1999-11-05	1465.23
1999-11-08	1471.38
1999-11-09	1464.03
1999-11-10	1450.15
1999-11-11	1443.91
1999-11-12	1450.33
1999-11-15	1451.54
1999-11-16	1431.32
1999-11-17	1462.79
1999-11-18	1482.45
1999-11-19	1468.47
1999-11-22	1464.59
1999-11-23	1466.43
1999-11-24	1454.58
1999-11-25	1444.24
1999-11-26	1444.51
1999-11-29	1435.47
1999-11-30	1434.97
1999-12-01	1447.12
1999-12-02	1435.84
1999-12-03	1437.23
1999-12-06	1427
1999-12-07	1428.26
1999-12-08	1424.85
1999-12-09	1416.73
1999-12-10	1428.94
1999-12-13	1417.11
1999-12-14	1422.26
1999-12-15	1451.06
1999-12-16	1434.87
1999-12-17	1419.55
1999-12-21	1395.5
1999-12-22	1387.51
1999-12-23	1369.46
1999-12-24	1355.37
1999-12-27	1345.35
1999-12-28	1348.82
1999-12-29	1356.93
1999-12-30	1366.58
2000-01-04	1406.37
2000-01-05	1409.68
2000-01-06	1463.94
2000-01-07	1516.6
2000-01-10	1545.11
2000-01-11	1479.78
2000-01-12	1438.02
2000-01-13	1424.44
2000-01-14	1408.85
2000-01-17	1433.33
2000-01-18	1426.62
2000-01-19	1440.72
2000-01-20	1466.86
2000-01-21	1465.09
2000-01-24	1477.34
2000-01-25	1476.51
2000-01-26	1481.12
2000-01-27	1506.77
2000-01-28	1535
2000-02-14	1673.94
2000-02-15	1670.67
2000-02-16	1693.11
2000-02-17	1640.65
2000-02-18	1668.09
2000-02-21	1677.14
2000-02-22	1632.29
2000-02-23	1594.93
2000-02-24	1634.31
2000-02-25	1631.58
2000-02-28	1704.86
2000-02-29	1714.58
2000-03-01	1697.74
2000-03-02	1713.01
2000-03-03	1738.02
2000-03-06	1681.09
2000-03-07	1694.8
2000-03-08	1726.03
2000-03-09	1732.35
2000-03-10	1705.05
2000-03-13	1728.88
2000-03-14	1685.35
2000-03-15	1681.47
2000-03-16	1607.53
2000-03-17	1658.6
2000-03-20	1699.25
2000-03-21	1710.32
2000-03-22	1720.45
2000-03-23	1747.24
2000-03-24	1730.5
2000-03-27	1775.91
2000-03-28	1791.44
2000-03-29	1788.81
2000-03-30	1810.98
2000-03-31	1800.23
2000-04-03	1801
2000-04-04	1760.69
2000-04-05	1771.2
2000-04-06	1809.14
2000-04-07	1819.9
2000-04-10	1826.06
2000-04-11	1821.17
2000-04-12	1807.33
2000-04-13	1831.55
2000-04-14	1833.67
2000-04-17	1795.06
2000-04-18	1813.5
2000-04-19	1828.71
2000-04-20	1847.03
2000-04-21	1841.06
2000-04-24	1837.4
2000-04-25	1833.47
2000-04-26	1832.78
2000-04-27	1806.83
2000-04-28	1836.32
2000-05-08	1836.64
2000-05-09	1806.64
2000-05-10	1752.69
2000-05-11	1724.05
2000-05-12	1720.61
2000-05-15	1704.59
2000-05-16	1724.54
2000-05-17	1725.4
2000-05-18	1758.54
2000-05-19	1777.83
2000-05-22	1824.74
2000-05-23	1832.08
2000-05-24	1855.49
2000-05-25	1880.7
2000-05-26	1879.62
2000-05-29	1898.75
2000-05-30	1877.47
2000-05-31	1894.55
2000-06-01	1903.49
2000-06-02	1916.25
2000-06-05	1899.09
2000-06-06	1925.54
2000-06-07	1935.03
2000-06-08	1925.21
2000-06-09	1900.79
2000-06-12	1912.56
2000-06-13	1938.67
2000-06-14	1932.29
2000-06-15	1942.29
2000-06-16	1926.94
2000-06-19	1915.21
2000-06-20	1895.35
2000-06-21	1913.13
2000-06-22	1913.9
2000-06-23	1939.63
2000-06-26	1948.64
2000-06-27	1942.9
2000-06-28	1947.48
2000-06-29	1937.26
2000-06-30	1928.11
2000-07-03	1895.64
2000-07-04	1907.93
2000-07-05	1909.19
2000-07-06	1902.55
2000-07-07	1932.79
2000-07-10	1948.02
2000-07-11	1960.54
2000-07-12	1973.37
2000-07-13	1979.2
2000-07-14	1987.19
2000-07-17	1982.48
2000-07-18	1993.99
2000-07-19	1998.43
2000-07-20	1991.56
2000-07-21	1996.34
2000-07-24	1989.24
2000-07-25	1996.58
2000-07-26	2012.32
2000-07-27	2012.35
2000-07-28	2012.79
2000-07-31	2023.54
2000-08-01	2028.15
2000-08-02	2030.68
2000-08-03	2036.3
2000-08-04	2026.36
2000-08-07	2039.42
2000-08-08	2049.92
2000-08-09	2061.18
2000-08-10	2065.94
2000-08-11	2062.67
2000-08-14	2076.3
2000-08-15	2076.82
2000-08-16	2083.47
2000-08-17	2091.59
2000-08-18	2090.18
2000-08-21	2108.69
2000-08-22	2074.7
2000-08-23	2057.92
2000-08-24	2071.16
2000-08-25	2086.7
2000-08-28	2100.59
2000-08-29	2105.48
2000-08-30	2076.14
2000-08-31	2021.2
2000-09-01	1999.86
2000-09-04	2010.6
2000-09-05	1963.79
2000-09-06	1925.91
2000-09-07	1950.66
2000-09-08	1959.31
2000-09-11	1972.04
2000-09-12	1979.1
2000-09-13	1988.94
2000-09-14	1979.51
2000-09-15	1978.43
2000-09-18	1946.75
2000-09-19	1903.15
2000-09-20	1922.29
2000-09-21	1907.31
2000-09-22	1891.98
2000-09-25	1875.91
2000-09-26	1887.83
2000-09-27	1914.09
2000-09-28	1889.29
2000-09-29	1910.16
2000-10-09	1915.35
2000-10-10	1942.15
2000-10-11	1933.73
2000-10-12	1926.32
2000-10-13	1918.16
2000-10-16	1902.81
2000-10-17	1909.49
2000-10-18	1922.85
2000-10-19	1913.42
2000-10-20	1947.46
2000-10-23	1958.94
2000-10-24	1956.34
2000-10-25	1977.25
2000-10-26	1967.67
2000-10-27	1967.41
2000-10-30	1973.58
2000-10-31	1961.29
2000-11-01	1977.36
2000-11-02	1984.26
2000-11-03	1981.63
2000-11-06	1991.17
2000-11-07	1997.08
2000-11-08	2012.91
2000-11-09	2032.48
2000-11-10	2047.46
2000-11-13	2070.79
2000-11-14	2085.12
2000-11-15	2081.91
2000-11-16	2095.98
2000-11-17	2093.24
2000-11-20	2101.39
2000-11-21	2097.98
2000-11-22	2113.3
2000-11-23	2119.44
2000-11-24	2053.37
2000-11-27	2049.67
2000-11-28	2079.4
2000-11-29	2067.5
2000-11-30	2070.61
2000-12-01	2081.84
2000-12-04	2092.14
2000-12-05	2091.67
2000-12-06	2075.63
2000-12-07	2075.04
2000-12-08	2073.16
2000-12-11	2046.08
2000-12-12	2059.05
2000-12-13	2056.12
2000-12-14	2051.08
2000-12-15	2039.36
2000-12-18	2044.55
2000-12-19	2049.03
2000-12-20	2071.27
2000-12-21	2076.89
2000-12-22	2069.77
2000-12-25	2068.17
2000-12-26	2076.27
2000-12-27	2058.24
2000-12-28	2053.7
2000-12-29	2073.48
2001-01-02	2103.47
2001-01-03	2123.9
2001-01-04	2117.41
2001-01-05	2125.3
2001-01-08	2102.06
2001-01-09	2101.14
2001-01-10	2125.62
2001-01-11	2119.14
2001-01-12	2104.75
2001-01-15	2032.44
2001-01-16	2045.89
2001-01-17	2034.58
2001-01-18	2043.11
2001-01-19	2065.61
2001-02-05	2008.03
2001-02-06	1995.32
2001-02-07	1979.94
2001-02-08	1930.14
2001-02-09	1956.97
2001-02-12	1961.22
2001-02-13	1963.53
2001-02-14	1963.2
2001-02-15	1946.48
2001-02-16	1941.96
2001-02-19	1967.55
2001-02-20	1953.22
2001-02-21	1909.33
2001-02-22	1907.26
2001-02-23	1936.35
2001-02-26	1954.69
2001-02-27	1962.04
2001-02-28	1959.18
2001-03-01	1965.12
2001-03-02	1985.11
2001-03-05	1984.2
2001-03-06	1990.06
2001-03-07	1991.18
2001-03-08	2000.9
2001-03-09	2011.66
2001-03-12	2012.55
2001-03-13	1998.7
2001-03-14	2018.62
2001-03-15	2022.6
2001-03-16	2020.24
2001-03-19	2036.62
2001-03-20	2045.79
2001-03-21	2066.39
2001-03-22	2087.53
2001-03-23	2053.54
2001-03-26	2089.88
2001-03-27	2107.26
2001-03-28	2106.87
2001-03-29	2101.66
2001-03-30	2112.78
2001-04-02	2125.08
2001-04-03	2123.05
2001-04-04	2090.72
2001-04-05	2112.6
2001-04-06	2108.61
2001-04-09	2117.37
2001-04-10	2128.48
2001-04-11	2131.4
2001-04-12	2134.8
2001-04-13	2145.4
2001-04-16	2168.06
2001-04-17	2176.68
2001-04-18	2172.56
2001-04-19	2172.87
2001-04-20	2152.34
2001-04-23	2150.43
2001-04-24	2166.17
2001-04-25	2119.18
2001-04-26	2105.06
2001-04-27	2115.11
2001-04-30	2119.18
2001-05-08	2137.99
2001-05-09	2132.89
2001-05-10	2147.28
2001-05-11	2155.41
2001-05-14	2178.47
2001-05-15	2191.06
2001-05-16	2199.51
2001-05-17	2194.65
2001-05-18	2203.37
2001-05-21	2213.6
2001-05-22	2210.34
2001-05-23	2197.6
2001-05-24	2198.3
2001-05-25	2193.58
2001-05-28	2179.7
2001-05-29	2180.28
2001-05-30	2211.2
2001-05-31	2214.26
2001-06-01	2219.59
2001-06-04	2226.78
2001-06-05	2234.99
2001-06-06	2238.5
2001-06-07	2229.81
2001-06-08	2223.07
2001-06-11	2214.62
2001-06-12	2222.96
2001-06-13	2242.42
2001-06-14	2202.4
2001-06-15	2210.97
2001-06-18	2167.65
2001-06-19	2170.45
2001-06-20	2163.12
2001-06-21	2189.15
2001-06-22	2206.07
2001-06-25	2230.2
2001-06-26	2233.59
2001-06-27	2229.83
2001-06-28	2219.25
2001-06-29	2218.03
2001-07-02	2205.99
2001-07-03	2211.83
2001-07-04	2202.06
2001-07-05	2181.66
2001-07-06	2170.52
2001-07-09	2169.66
2001-07-10	2189.79
2001-07-11	2168.74
2001-07-12	2165.49
2001-07-13	2161.34
2001-07-16	2146.24
2001-07-17	2140.98
2001-07-18	2146.54
2001-07-19	2150.27
2001-07-20	2179.62
2001-07-23	2169.01
2001-07-24	2136.45
2001-07-25	2112.26
2001-07-26	2094.01
2001-07-27	2065.73
2001-07-30	1956.82
2001-07-31	1920.32
2001-08-01	1986.93
2001-08-02	1957.02
2001-08-03	1958.69
2001-08-06	1882.13
2001-08-07	1903.93
2001-08-08	1895.17
2001-08-09	1924.59
2001-08-10	1955.04
2001-08-13	1955.1
2001-08-14	1939.54
2001-08-15	1947.36
2001-08-16	1919.65
2001-08-17	1924
2001-08-20	1934.49
2001-08-21	1938.87
2001-08-22	1903.45
2001-08-23	1902.99
2001-08-24	1886.8
2001-08-27	1827.25
2001-08-28	1843.39
2001-08-29	1847.54
2001-08-30	1839.63
2001-08-31	1834.14
2001-09-03	1817.19
2001-09-04	1862.36
2001-09-05	1868.27
2001-09-06	1861.56
2001-09-07	1808.84
2001-09-10	1856.53
2001-09-11	1863.78
2001-09-12	1852.6
2001-09-13	1839.9
2001-09-14	1818.38
2001-09-17	1784.61
2001-09-18	1798.62
2001-09-19	1822.7
2001-09-20	1818.42
2001-09-21	1807.02
2001-09-24	1794.96
2001-09-25	1793.88
2001-09-26	1767.81
2001-09-27	1764.93
2001-09-28	1764.87
2001-10-08	1726.53
2001-10-09	1744.64
2001-10-10	1686.61
2001-10-11	1638.33
2001-10-12	1691.33
2001-10-15	1687.28
2001-10-16	1655.9
2001-10-17	1643.07
2001-10-18	1615.58
2001-10-19	1572.45
2001-10-22	1520.67
2001-10-23	1670.56
2001-10-24	1718.06
2001-10-25	1676.5
2001-10-26	1677.88
2001-10-29	1700.48
2001-10-30	1682.77
2001-10-31	1689.17
2001-11-01	1707.75
2001-11-02	1691.35
2001-11-05	1679.57
2001-11-06	1671.28
2001-11-07	1594.05
2001-11-08	1605.87
2001-11-09	1630.36
2001-11-12	1621.19
2001-11-13	1615.93
2001-11-14	1617.1
2001-11-15	1621.34
2001-11-16	1646.76
2001-11-19	1669.89
2001-11-20	1699.73
2001-11-21	1705.66
2001-11-22	1715.81
2001-11-23	1712.56
2001-11-26	1705.89
2001-11-27	1722.59
2001-11-28	1735
2001-11-29	1732.3
2001-11-30	1747.99
2001-12-03	1762.56
2001-12-04	1769.68
2001-12-05	1745.23
2001-12-06	1751.18
2001-12-07	1745.41
2001-12-10	1748.68
2001-12-11	1728.88
2001-12-12	1715.17
2001-12-13	1688.01
2001-12-14	1675.51
2001-12-17	1665.94
2001-12-18	1687.29
2001-12-19	1672.7
2001-12-20	1631.54
2001-12-21	1640.14
2001-12-24	1606.1
2001-12-25	1611.17
2001-12-26	1633.64
2001-12-27	1627.92
2001-12-28	1639.48
2001-12-31	1645.97
2002-01-04	1611.39
2002-01-07	1596.76
2002-01-08	1583.46
2002-01-09	1561.35
2002-01-10	1576.44
2002-01-11	1535.59
2002-01-14	1485.11
2002-01-15	1459.65
2002-01-16	1479.62
2002-01-17	1419.52
2002-01-18	1415.44
2002-01-21	1366.97
2002-01-22	1358.69
2002-01-23	1444.97
2002-01-24	1456.4
2002-01-25	1451.48
2002-01-28	1359.55
2002-01-29	1392.78
2002-01-30	1396.61
2002-01-31	1491.67
2002-02-01	1485.77
2002-02-04	1511.33
2002-02-05	1518.28
2002-02-06	1485.8
2002-02-07	1515.39
2002-02-08	1506.62
2002-02-25	1530.28
2002-02-26	1531.43
2002-02-27	1538.32
2002-02-28	1524.7
2002-03-01	1502.54
2002-03-04	1526.8
2002-03-05	1560.08
2002-03-06	1569.21
2002-03-07	1613
2002-03-08	1640.26
2002-03-11	1664.09
2002-03-12	1643.69
2002-03-13	1623.43
2002-03-14	1665.15
2002-03-15	1620.98
2002-03-18	1623.88
[truncated: 1,581 more rows]

## Sheet: 周度数据
date	weekenum	averageprice
1994-01-03	19942	852.508
1994-01-10	19943	885.364
1994-01-17	19944	823.466
1994-01-24	19945	817.072
1994-01-31	19946	775.126
1994-02-14	19948	773.304
1994-02-21	19949	765.71
1994-02-28	199410	746.216
1994-03-07	199411	712.132
1994-03-14	199412	779.506
1994-03-21	199413	727.896
1994-03-28	199414	703.756
1994-04-04	199415	682.608
1994-04-11	199416	648.864
1994-04-18	199417	573.124
1994-04-25	199418	586.242
1994-05-03	199419	600.543
1994-05-09	199420	588.162
1994-05-16	199421	590.536
1994-05-23	199422	583.136
1994-05-30	199423	548.18
1994-06-06	199424	528.766
1994-06-13	199425	502.62
1994-06-20	199426	499.68
1994-06-27	199427	467.582
1994-07-04	199428	435.528
1994-07-11	199429	428.142
1994-07-18	199430	387.588
1994-07-25	199431	361.812
1994-08-01	199432	529.408
1994-08-08	199433	690.382
1994-08-15	199434	709.27
1994-08-22	199435	706.352
1994-08-29	199436	774.516
1994-09-05	199437	961.438
1994-09-12	199438	995.966
1994-09-19	199439	919.426
1994-09-26	199440	858.748
1994-10-05	199441	701.65
1994-10-10	199442	682.83
1994-10-17	199443	665.09
1994-10-24	199444	719.55
1994-10-31	199445	676.156
1994-11-07	199446	710.224
1994-11-14	199447	708.288
1994-11-21	199448	686.89
1994-11-28	199449	682.57
1994-12-05	199450	650.898
1994-12-12	199451	645.85
1994-12-19	199452	669.02
1994-12-26	199453	655.856
1995-01-03	19951	645.335
1995-01-09	19952	609.878
1995-01-16	19953	582.67
1995-01-23	19954	554.496
1995-02-06	19956	538.94
1995-02-13	19957	542.384
1995-02-20	19958	563.66
1995-02-27	19959	561.112
1995-03-06	199510	612.39
1995-03-13	199511	584.094
1995-03-20	199512	602.8
1995-03-27	199513	634.182
1995-04-03	199514	659.904
1995-04-10	199515	645.202
1995-04-17	199516	633.896
1995-04-24	199517	598.928
1995-05-02	199518	576.59
1995-05-08	199519	573.61
1995-05-15	199520	672.62
1995-05-22	199521	762.824
1995-05-29	199522	709.518
1995-06-05	199523	699.154
1995-06-12	199524	676.056
1995-06-19	199525	645.208
1995-06-26	199526	645.094
1995-07-03	199527	634.876
1995-07-10	199528	654.69
1995-07-17	199529	697.152
1995-07-24	199530	699.552
1995-07-31	199531	704.852
1995-08-07	199532	725.642
1995-08-14	199533	764.43
1995-08-21	199534	734.048
1995-08-28	199535	723.228
1995-09-04	199536	747.218
1995-09-11	199537	763.276
1995-09-18	199538	736.292
1995-09-25	199539	718.858
1995-10-04	199540	720.877
1995-10-09	199541	706.638
1995-10-16	199542	709.93
1995-10-23	199543	732.182
1995-10-30	199544	722.596
1995-11-06	199545	719.482
1995-11-13	199546	685.68
1995-11-20	199547	666.844
1995-11-27	199548	642.828
1995-12-04	199549	633.838
1995-12-11	199550	616.23
1995-12-18	199551	595.382
1995-12-25	199552	566.952
1996-01-02	19961	543.855
1996-01-08	19962	547.632
1996-01-15	19963	535.45
1996-01-22	19964	521.126
1996-01-29	19965	534.356
1996-02-05	19966	523.022
1996-02-12	19967	534.904
1996-03-04	199610	578.24
1996-03-11	199611	563.978
1996-03-18	199612	568.806
1996-03-25	199613	561.308
1996-04-01	199614	566.02
1996-04-08	199615	581.922
1996-04-15	199616	597.46
1996-04-22	199617	652.534
1996-04-29	199618	681.062
1996-05-06	199619	662.416
1996-05-13	199620	681.718
1996-05-20	199621	663.204
1996-05-27	199622	643.088
1996-06-03	199623	683.91
1996-06-10	199624	763.676
1996-06-17	199625	786.434
1996-06-24	199626	797.232
1996-07-01	199627	775.554
1996-07-08	199628	806.695
1996-07-15	199629	819.24
1996-07-22	199630	871.458
1996-07-29	199631	837.762
1996-08-05	199632	866.057
1996-08-12	199633	870.439
1996-08-19	199634	822.71
1996-08-26	199635	791.209
1996-09-02	199636	806.527
1996-09-09	199637	772.687
1996-09-16	199638	778.033
1996-09-23	199639	853.456
1996-10-03	199640	864.472
1996-10-07	199641	886.054
1996-10-14	199642	940.843
1996-10-21	199643	994.457
1996-10-28	199644	981.364
1996-11-04	199645	927.202
1996-11-11	199646	944.302
1996-11-18	199647	985.635
1996-11-25	199648	990.021
1996-12-02	199649	1170.48
1996-12-09	199650	1202
1996-12-16	199651	933.198
1996-12-23	199652	901.87
1996-12-30	199653	925.615
1997-01-02	19971	909.524
1997-01-06	19972	899.29
1997-01-13	19973	917.789
1997-01-20	19974	940.909
1997-01-27	19975	960.477
1997-02-17	19978	964.431
1997-02-24	19979	1024.92
1997-03-03	199710	1068.04
1997-03-10	199711	1115.73
1997-03-17	199712	1154.05
1997-03-24	199713	1204.36
1997-03-31	199714	1243.3
1997-04-07	199715	1274.19
1997-04-14	199716	1326.21
1997-04-21	199717	1370.33
1997-04-28	199718	1374.17
1997-05-05	199719	1459.96
1997-05-12	199720	1415.5
1997-05-19	199721	1314.02
1997-05-26	199722	1270.44
1997-06-02	199723	1334.35
1997-06-09	199724	1238.76
1997-06-16	199725	1252.4
1997-06-23	199726	1283.95
1997-07-02	199727	1169.68
1997-07-07	199728	1120.48
1997-07-14	199729	1196.75
1997-07-21	199730	1189.14
1997-07-28	199731	1171.4
1997-08-04	199732	1194.77
1997-08-11	199733	1152.44
1997-08-18	199734	1149.71
1997-08-25	199735	1202.32
1997-09-01	199736	1239.97
1997-09-08	199737	1238.74
1997-09-15	199738	1178.19
1997-09-22	199739	1096.52
1997-09-29	199740	1090.73
1997-10-06	199741	1117.92
1997-10-13	199742	1138.06
1997-10-20	199743	1181.69
1997-10-27	199744	1190.62
1997-11-03	199745	1187.17
1997-11-10	199746	1185.89
1997-11-17	199747	1177.46
1997-11-24	199748	1131.29
1997-12-01	199749	1131.58
1997-12-08	199750	1151.68
1997-12-15	199751	1160.86
1997-12-22	199752	1176.62
1997-12-29	199753	1187.28
1998-01-05	19982	1235.04
1998-01-12	19983	1205.25
1998-01-19	19984	1208.88
1998-02-09	19987	1245.4
1998-02-16	19988	1232.63
1998-02-23	19989	1204.94
1998-03-02	199810	1203.47
1998-03-09	199811	1190.93
1998-03-16	199812	1192.29
1998-03-23	199813	1195.58
1998-03-30	199814	1260.51
1998-04-06	199815	1308.21
1998-04-13	199816	1314.31
1998-04-20	199817	1314.63
1998-04-27	199818	1329.83
1998-05-04	199819	1347.87
1998-05-11	199820	1361.75
1998-05-18	199821	1366.08
1998-05-25	199822	1397.69
1998-06-01	199823	1412.71
1998-06-08	199824	1374.55
1998-06-15	199825	1365.29
1998-06-22	199826	1393.34
1998-06-29	199827	1336.77
1998-07-06	199828	1336.5
1998-07-13	199829	1334.24
1998-07-20	199830	1308.46
1998-07-27	199831	1316.8
1998-08-03	199832	1293.65
1998-08-10	199833	1201
1998-08-17	199834	1119.06
1998-08-24	199835	1158.57
1998-08-31	199836	1148.19
1998-09-07	199837	1193.67
1998-09-14	199838	1232.52
1998-09-21	199839	1219.1
1998-09-28	199840	1234.95
1998-10-05	199841	1226.33
1998-10-12	199842	1247.63
1998-10-19	199843	1226.25
1998-10-26	199844	1217.01
1998-11-02	199845	1241.84
1998-11-09	199846	1284.28
1998-11-16	199847	1284.16
1998-11-23	199848	1262.89
1998-11-30	199849	1234.09
1998-12-07	199850	1215.15
1998-12-14	199851	1178.04
1998-12-21	199852	1171.16
1998-12-28	199853	1149.41
1999-01-04	19992	1136.98
1999-01-11	19993	1153.16
1999-01-18	19994	1156.78
1999-01-25	19995	1141.69
1999-02-01	19996	1109.75
1999-02-08	19997	1077.95
1999-03-01	199910	1117.79
1999-03-08	199911	1144.08
1999-03-15	199912	1163.12
1999-03-22	199913	1166.14
1999-03-29	199914	1167.59
1999-04-05	199915	1200.66
1999-04-12	199916	1178.38
1999-04-19	199917	1150.46
1999-04-26	199918	1106.58
1999-05-04	199919	1119.41
1999-05-10	199920	1083.89
1999-05-17	199921	1110.19
1999-05-24	199922	1242.55
1999-05-31	199923	1286.55
1999-06-07	199924	1348.7
1999-06-14	199925	1455.08
1999-06-21	199926	1593.06
1999-06-28	199927	1659.22
1999-07-05	199928	1566.09
1999-07-12	199929	1542.63
1999-07-19	199930	1560.04
1999-07-26	199931	1597.45
1999-08-02	199932	1638.48
1999-08-09	199933	1592.39
1999-08-16	199934	1597.02
1999-08-23	199935	1638.27
1999-08-30	199936	1609.11
1999-09-06	199937	1606.02
1999-09-13	199938	1659.98
1999-09-20	199939	1620
1999-09-27	199940	1587.31
1999-10-08	199941	1534.52
1999-10-11	199942	1524.05
1999-10-18	199943	1482.88
1999-10-25	199944	1501.37
1999-11-01	199945	1477.26
1999-11-08	199946	1455.96
1999-11-15	199947	1459.31
1999-11-22	199948	1454.87
1999-11-29	199949	1438.13
1999-12-06	199950	1425.16
1999-12-13	199951	1428.97
1999-12-21	199952	1376.96
1999-12-27	199953	1354.42
2000-01-04	20002	1449.15
2000-01-10	20003	1459.24
2000-01-17	20004	1446.52
2000-01-24	20005	1495.35
2000-02-14	20008	1669.29
2000-02-21	20009	1634.05
2000-02-28	200010	1713.64
2000-03-06	200011	1707.86
2000-03-13	200012	1672.37
2000-03-20	200013	1721.55
2000-03-27	200014	1793.47
2000-04-03	200015	1792.39
2000-04-10	200016	1823.96
2000-04-17	200017	1825.07
2000-04-24	200018	1829.36
2000-05-08	200020	1768.13
2000-05-15	200021	1738.18
2000-05-22	200022	1854.53
2000-05-29	200023	1898.1
2000-06-05	200024	1917.13
2000-06-12	200025	1930.55
2000-06-19	200026	1915.44
2000-06-26	200027	1940.88
2000-07-03	200028	1909.62
2000-07-10	200029	1969.66
2000-07-17	200030	1992.56
2000-07-24	200031	2004.66
2000-07-31	200032	2029.01
2000-08-07	200033	2055.83
2000-08-14	200034	2083.67
2000-08-21	200035	2079.83
2000-08-28	200036	2060.65
2000-09-04	200037	1962.05
2000-09-11	200038	1979.6
2000-09-18	200039	1914.3
2000-09-25	200040	1895.46
2000-10-09	200042	1927.14
2000-10-16	200043	1919.21
2000-10-23	200044	1965.52
2000-10-30	200045	1975.62
2000-11-06	200046	2016.22
2000-11-13	200047	2085.41
2000-11-20	200048	2097.1
2000-11-27	200049	2069.8
2000-12-04	200050	2081.53
2000-12-11	200051	2050.34
2000-12-18	200052	2062.3
2000-12-25	200053	2065.97
2001-01-02	20011	2117.52
2001-01-08	20012	2110.54
2001-01-15	20013	2044.33
2001-02-05	20016	1974.08
2001-02-12	20017	1955.28
2001-02-19	20018	1934.74
2001-02-26	20019	1965.23
2001-03-05	200110	1995.6
2001-03-12	200111	2014.54
2001-03-19	200112	2057.97
2001-03-26	200113	2103.69
2001-04-02	200114	2112.01
2001-04-09	200115	2131.49
2001-04-16	200116	2168.5
2001-04-23	200117	2131.19
2001-04-30	200118	2119.18
2001-05-08	200119	2143.39
2001-05-14	200120	2193.41
2001-05-21	200121	2202.68
2001-05-28	200122	2201.01
2001-06-04	200123	2230.63
2001-06-11	200124	2218.67
2001-06-18	200125	2179.29
2001-06-25	200126	2226.18
2001-07-02	200127	2194.41
2001-07-09	200128	2171
2001-07-16	200129	2152.73
2001-07-23	200130	2115.49
2001-07-30	200131	1955.96
2001-08-06	200132	1912.17
2001-08-13	200133	1937.13
2001-08-20	200134	1913.32
2001-08-27	200135	1838.39
2001-09-03	200136	1843.64
2001-09-10	200137	1846.24
2001-09-17	200138	1806.27
2001-09-24	200139	1777.29
2001-10-08	200141	1697.49
2001-10-15	200142	1634.86
2001-10-22	200143	1652.73
2001-10-29	200144	1694.3
2001-11-05	200145	1636.23
2001-11-12	200146	1624.47
2001-11-19	200147	1700.73
2001-11-26	200148	1728.75
2001-12-03	200149	1754.81
2001-12-10	200150	1711.25
2001-12-17	200151	1659.52
2001-12-24	200152	1623.66
2001-12-31	200153	1645.97
2002-01-04	20021	1611.39
2002-01-07	20022	1570.72
2002-01-14	20023	1451.87
2002-01-21	20024	1415.7
2002-01-28	20025	1425.28
2002-02-04	20026	1507.48
2002-02-25	20029	1525.45
2002-03-04	200210	1581.87
2002-03-11	200211	1643.47
2002-03-18	200212	1665.29
2002-03-25	200213	1646.72
2002-04-01	200214	1612.45
2002-04-08	200215	1658.87
2002-04-15	200216	1639.5
2002-04-22	200217	1623.92
2002-04-29	200218	1666.78
2002-05-08	200219	1647.05
2002-05-13	200220	1591.1
2002-05-20	200221	1563.04
2002-05-27	200222	1535.53
2002-06-03	200223	1497.33
2002-06-10	200224	1515.8
2002-06-17	200225	1521.37
2002-06-24	200226	1716.62
2002-07-01	200227	1720.98
2002-07-08	200228	1712
2002-07-15	200229	1700.01
2002-07-22	200230	1669.98
2002-07-29	200231	1660.23
2002-08-05	200232	1659.9
2002-08-12	200233	1639.82
2002-08-19	200234	1671.7
2002-08-26	200235	1672.22
2002-09-02	200236	1656
2002-09-09	200237	1623.47
2002-09-16	200238	1605.56
2002-09-23	200239	1593.29
2002-10-08	200241	1538.2
2002-10-14	200242	1525.29
2002-10-21	200243	1535.77
2002-10-28	200244	1508.31
2002-11-04	200245	1543.81
2002-11-11	200246	1481.05
2002-11-18	200247	1425.09
2002-11-25	200248	1400.01
2002-12-02	200249	1405.88
2002-12-09	200250	1388.94
2002-12-16	200251	1415.58
2002-12-23	200252	1409.93
2002-12-30	200253	1362.01
2003-01-02	20031	1320.25
2003-01-06	20032	1364.21
2003-01-13	20033	1455.48
2003-01-20	20034	1465.56
2003-01-27	20035	1498.87
2003-02-10	20037	1499.78
2003-02-17	20038	1498.43
2003-02-24	20039	1506.4
2003-03-03	200310	1511.68
2003-03-10	200311	1468.83
2003-03-17	200312	1467.66
2003-03-24	200313	1477.54
2003-03-31	200314	1517.46
2003-04-07	200315	1541.48
2003-04-14	200316	1614.09
2003-04-21	200317	1534.62
2003-04-28	200318	1522.82
2003-05-12	200320	1529.97
2003-05-19	200321	1546.3
2003-05-26	200322	1566.82
2003-06-02	200323	1561.61
2003-06-09	200324	1552.74
2003-06-16	200325	1547.8
2003-06-23	200326	1507.66
2003-06-30	200327	1495.44
2003-07-07	200328	1515.52
2003-07-14	200329	1524.57
2003-07-21	200330	1493.52
2003-07-28	200331	1476.21
2003-08-04	200332	1486.71
2003-08-11	200333	1465.12
2003-08-18	200334	1443.29
2003-08-25	200335	1422.09
2003-09-01	200336	1444.63
2003-09-08	200337	1420.42
2003-09-15	200338	1395.06
2003-09-22	200339	1382.6
2003-09-29	200340	1361.25
2003-10-08	200341	1381.62
2003-10-13	200342	1381.4
2003-10-20	200343	1378.06
2003-10-27	200344	1358.64
2003-11-03	200345	1366.14
2003-11-10	200346	1330.43
2003-11-17	200347	1344.32
2003-11-24	200348	1402.13
2003-12-01	200349	1443.39
2003-12-08	200350	1458.05
2003-12-15	200351	1458.86
2003-12-22	200352	1506.96
2003-12-29	200353	1501.72
2004-01-02	20041	1517.19
2004-01-05	20042	1584.33
2004-01-12	20043	1602.11
2004-01-29	20045	1609.78
2004-02-02	20046	1666.19
2004-02-09	20047	1678.93
2004-02-16	20048	1711.29
2004-02-23	20049	1668.26
2004-03-01	200410	1673.96
2004-03-08	200411	1667.74
2004-03-15	200412	1738.4
2004-03-22	200413	1741.59
2004-03-29	200414	1742.47
2004-04-05	200415	1763.24
2004-04-12	200416	1701.64
2004-04-19	200417	1658.03
2004-04-26	200418	1605.84
2004-05-10	200420	1578.46
2004-05-17	200421	1552.22
2004-05-24	200422	1539.75
2004-05-31	200423	1557.65
2004-06-07	200424	1483.89
2004-06-14	200425	1450.15
2004-06-21	200426	1430.75
2004-06-28	200427	1415.06
2004-07-05	200428	1440.79
2004-07-12	200429	1415.61
2004-07-19	200430	1433.67
2004-07-26	200431	1390.83
2004-08-02	200432	1384.7
2004-08-09	200433	1383.65
2004-08-16	200434	1350.74
2004-08-23	200435	1332.97
2004-08-30	200436	1327.59
2004-09-06	200437	1305.3
2004-09-13	200438	1340.36
2004-09-20	200439	1446.45
2004-09-27	200440	1419.92
2004-10-08	200441	1422.93
2004-10-11	200442	1369.55
2004-10-18	200443	1328.7
2004-10-25	200444	1328.2
2004-11-01	200445	1308.69
2004-11-08	200446	1333.07
2004-11-15	200447	1368.87
2004-11-22	200448	1365.69
2004-11-29	200449	1336.69
2004-12-06	200450	1329.27
2004-12-13	200451	1305.16
2004-12-20	200452	1285.19
2004-12-27	200453	1274.75
2005-01-04	20052	1244.72
2005-01-10	20053	1253.74
2005-01-17	20054	1219.82
2005-01-24	20055	1238.31
2005-01-31	20056	1228.91
2005-02-16	20058	1271.33
2005-02-21	20059	1305.13
2005-02-28	200510	1295.78
2005-03-07	200511	1301
2005-03-14	200512	1257.82
2005-03-21	200513	1210.69
2005-03-28	200514	1194.5
2005-04-04	200515	1216.72
2005-04-11	200516	1232
2005-04-18	200517	1184.71
2005-04-25	200518	1160.07
2005-05-09	200520	1120.46
2005-05-16	200521	1100.16
2005-05-23	200522	1065.53
2005-05-30	200523	1037.96
2005-06-06	200524	1084.05
2005-06-13	200525	1088.84
2005-06-20	200526	1102.94
2005-06-27	200527	1094.95
2005-07-04	200528	1035.29
2005-07-11	200529	1032.32
2005-07-18	200530	1022.89
2005-07-25	200531	1075.54
2005-08-01	200532	1106.4
2005-08-08	200533	1161.59
2005-08-15	200534	1171.07
2005-08-22	200535	1164.01
2005-08-29	200536	1167.48
2005-09-05	200537	1189.58
2005-09-12	200538	1208.57
2005-09-19	200539	1186.63
2005-09-26	200540	1146.23
2005-10-10	200542	1150.03
2005-10-17	200543	1136.89
2005-10-24	200544	1107.78
2005-10-31	200545	1096.58
2005-11-07	200546	1099.49
2005-11-14	200547	1096.87
2005-11-21	200548	1110.53
2005-11-28	200549	1100.02
2005-12-05	200550	1095.68
2005-12-12	200551	1122.13
2005-12-19	200552	1135.79
2005-12-26	200553	1159.81
2006-01-04	20061	1195.88
2006-01-09	20062	1219.1
2006-01-16	20063	1230.31
2006-01-23	20064	1255.29
2006-02-06	20066	1282.38
2006-02-13	20067	1280.63
2006-02-20	20068	1285.18
2006-02-27	20069	1296.35
2006-03-06	200610	1258.01
2006-03-13	200611	1267.44
2006-03-20	200612	1294.54
2006-03-27	200613	1297.51
2006-04-03	200614	1334.43
2006-04-10	200615	1354.66
2006-04-17	200616	1392.62
2006-04-24	200617	1416.8
2006-05-08	200619	1542.83
2006-05-15	200620	1635.86
2006-05-22	200621	1611.7
2006-05-29	200622	1660.14
2006-06-05	200623	1619.23
2006-06-12	200624	1548.21
2006-06-19	200625	1595.7
2006-06-26	200626	1651.22
2006-07-03	200627	1713.81
2006-07-10	200628	1708.22
2006-07-17	200629	1666.55
2006-07-24	200630	1675.05
2006-07-31	200631	1597.09
2006-08-07	200632	1583.71
2006-08-14	200633	1596.83
2006-08-21	200634	1614.59
2006-08-28	200635	1650.4
2006-09-04	200636	1664.58
2006-09-11	200637	1694.19
2006-09-18	200638	1733.39
2006-09-25	200639	1729.89
2006-10-09	200641	1784.64
2006-10-16	200642	1781
2006-10-23	200643	1797.81
2006-10-30	200644	1844.21
2006-11-06	200645	1884.5
2006-11-13	200646	1917.66
2006-11-20	200647	2041.87
2006-11-27	200648	2068.29
2006-12-04	200649	2148.38
2006-12-11	200650	2229.18
2006-12-18	200651	2351.28
2006-12-25	200652	2538.99
2007-01-04	20071	2678.53
2007-01-08	20072	2755.76
2007-01-15	20073	2796.76
2007-01-22	20074	2919.48
2007-01-29	20075	2824.16
2007-02-05	20076	2694.51
2007-02-12	20077	2907.12
2007-02-26	20079	2864.44
2007-03-05	200710	2877.6
2007-03-12	200711	2941.64
2007-03-19	200712	3049.91
2007-03-26	200713	3163.24
2007-04-02	200714	3295.63
2007-04-09	200715	3477.55
2007-04-16	200716	3570.79
2007-04-23	200717	3743.66
2007-04-30	200718	3841.27
2007-05-08	200719	4008.62
2007-05-14	200720	4002.03
2007-05-21	200721	4137.44
2007-05-28	200722	4154.1
2007-06-04	200723	3803.55
2007-06-11	200724	4098.48
2007-06-18	200725	4205.29
2007-06-25	200726	3945.59
2007-07-02	200727	3789.88
2007-07-09	200728	3886.47
2007-07-16	200729	3923.99
2007-07-23	200730	4287.89
2007-07-30	200731	4436.17
2007-08-06	200732	4689.19
2007-08-13	200733	4796.95
2007-08-20	200734	4996.06
2007-08-27	200735	5168.19
2007-09-03	200736	5319.33
2007-09-10	200737	5245.53
2007-09-17	200738	5433.32
2007-09-24	200739	5442.22
2007-10-08	200741	5799.32
2007-10-15	200742	5960.35
2007-10-22	200743	5687.17
2007-10-29	200744	5858.41
2007-11-05	200745	5483.67
2007-11-12	200746	5288.02
2007-11-19	200747	5158.81
2007-11-26	200748	4899.69
2007-12-03	200749	4990.8
2007-12-10	200750	5079.7
2007-12-17	200751	4960.01
2007-12-24	200752	5247.85
2008-01-02	20081	5318.08
2008-01-07	20082	5431.38
2008-01-14	20083	5312.89
2008-01-21	20084	4731.33
2008-01-28	20085	4399.85
2008-02-04	20086	4635.93
2008-02-13	20087	4513.39
2008-02-18	20088	4539.39
2008-02-25	20089	4282.56
2008-03-03	200810	4345.57
2008-03-10	200811	4063.24
2008-03-17	200812	3770.24
2008-03-24	200813	3570.86
2008-03-31	200814	3399
2008-04-07	200815	3518.14
2008-04-14	200816	3250.81
2008-04-21	200817	3336.78
2008-04-28	200818	3563.74
2008-05-05	200819	3668.8
2008-05-12	200820	3621.24
2008-05-19	200821	3510.17
2008-05-26	200822	3406.75
2008-06-02	200823	3389.33
2008-06-10	200824	2980.73
2008-06-16	200825	2838.12
2008-06-23	200826	2823.75
2008-06-30	200827	2682.57
2008-07-07	200828	2851.99
2008-07-14	200829	2765.34
2008-07-21	200830	2864.16
2008-07-28	200831	2833.51
2008-08-04	200832	2697.03
2008-08-11	200833	2452.25
2008-08-18	200834	2404.91
2008-08-25	200835	2370.62
2008-09-01	200836	2277.31
2008-09-08	200837	2119.72
2008-09-16	200838	1937.17
