# Supplementary material for: A heterogeneous artificial stock market model can benefit people against another financial crisis
Source: PLoS One. 2018 Jun 18;13(6):e0197935. doi: 10.1371/journal.pone.0197935 (PMC6005484; doi:10.1371/journal.pone.0197935)
Supplement: S1 Dataset — (ZIP) [file pone.0197935.s002.zip › 399001.xlsx]

## Sheet: 日度数据
date	closeprice
1994-01-03	2184.79
1994-01-04	2172.47
1994-01-05	2174.38
1994-01-06	2245.77
1994-01-07	2237.26
1994-01-10	2230.93
1994-01-11	2209.69
1994-01-12	2202.7
1994-01-13	2191.59
1994-01-14	2144.27
1994-01-17	2120.14
1994-01-18	2141.51
1994-01-19	2093.49
1994-01-20	2063.44
1994-01-21	2062.48
1994-01-24	2061.9
1994-01-25	2021.57
1994-01-26	1978.47
1994-01-27	1995.65
1994-01-28	1937.77
1994-01-31	1843.89
1994-02-01	1835.86
1994-02-02	1885.25
1994-02-03	2014.49
1994-02-04	2103.53
1994-02-14	1931.22
1994-02-15	1918.24
1994-02-16	1905.78
1994-02-17	1872.53
1994-02-18	1876.11
1994-02-21	1822.24
1994-02-22	1874.61
1994-02-23	1872.12
1994-02-24	1932.07
1994-02-25	1917.81
1994-02-28	1875.57
1994-03-01	1870.17
1994-03-02	1851.1
1994-03-03	1825.72
1994-03-04	1801.76
1994-03-07	1781.3
1994-03-08	1767.87
1994-03-09	1764.75
1994-03-10	1732.58
1994-03-11	1742.85
1994-03-14	1816.42
1994-03-15	1761.84
1994-03-16	1752.17
1994-03-17	1758.77
1994-03-18	1761.84
1994-03-21	1721.26
1994-03-22	1698.91
1994-03-23	1647.02
1994-03-24	1620.55
1994-03-25	1623
1994-03-28	1588.04
1994-03-29	1620.26
1994-03-30	1604.53
1994-03-31	1560.59
1994-04-01	1540.51
1994-04-04	1519.12
1994-04-05	1522.33
1994-04-06	1537.4
1994-04-07	1533.61
1994-04-08	1491.28
1994-04-11	1437.76
1994-04-12	1430.6
1994-04-13	1400.55
1994-04-14	1333.1
1994-04-15	1379.83
1994-04-18	1305.46
1994-04-19	1225.8
1994-04-20	1175.35
1994-04-21	1232.96
1994-04-22	1192.5
1994-04-25	1217.74
1994-04-26	1261.44
1994-04-27	1326.16
1994-04-28	1306.51
1994-04-29	1356.61
1994-05-03	1496.33
1994-05-04	1448.17
1994-05-05	1422.17
1994-05-06	1427.03
1994-05-09	1505.79
1994-05-10	1517.04
1994-05-11	1476.06
1994-05-12	1426.95
1994-05-13	1499.98
1994-05-16	1506.44
1994-05-17	1459.88
1994-05-18	1449.79
1994-05-19	1483.91
1994-05-20	1463.86
1994-05-23	1441.84
1994-05-24	1452.02
1994-05-25	1421.03
1994-05-26	1386.4
1994-05-27	1377.44
1994-05-30	1309.06
1994-05-31	1330.86
1994-06-01	1287.03
1994-06-02	1286.25
1994-06-03	1291.08
1994-06-06	1268.82
1994-06-07	1262.9
1994-06-08	1268.71
1994-06-09	1258.75
1994-06-10	1251.09
1994-06-13	1214.44
1994-06-14	1184.77
1994-06-15	1189.16
1994-06-16	1227.37
1994-06-17	1274.75
1994-06-20	1212.29
1994-06-21	1201.22
1994-06-22	1217.71
1994-06-23	1208.47
1994-06-24	1191.93
1994-06-27	1150.29
1994-06-28	1136.75
1994-06-29	1130.06
1994-06-30	1143.34
1994-07-01	1122.52
1994-07-04	1098.33
1994-07-05	1099.27
1994-07-06	1099.64
1994-07-07	1099.68
1994-07-08	1117.41
1994-07-11	1097.05
1994-07-12	1087.56
1994-07-13	1101.91
1994-07-14	1094.65
1994-07-15	1059.92
1994-07-18	1019.81
1994-07-19	1018.98
1994-07-20	1000
1994-07-21	988.83
1994-07-22	986.15
1994-07-25	1022.62
1994-07-26	1061.98
1994-07-27	1010.39
1994-07-28	970.39
1994-07-29	970.48
1994-08-01	1224.71
1994-08-02	1222.04
1994-08-03	1383.05
1994-08-04	1413.06
1994-08-05	1527.83
1994-08-08	1518.89
1994-08-09	1413.44
1994-08-10	1560.41
1994-08-11	1507.5
1994-08-12	1510.82
1994-08-15	1478.27
1994-08-16	1494.72
1994-08-17	1527.78
1994-08-18	1574.47
1994-08-19	1526.5
1994-08-22	1480.38
1994-08-23	1505.85
1994-08-24	1479.34
1994-08-25	1441.34
1994-08-26	1428.59
1994-08-29	1417.88
1994-08-30	1464.76
1994-08-31	1517.01
1994-09-01	1566.83
1994-09-02	1628.04
1994-09-05	1909.46
1994-09-06	2058.49
1994-09-07	1917.87
1994-09-08	2065.7
1994-09-09	1954.77
1994-09-12	2071.04
1994-09-13	2053.96
1994-09-14	2002.16
1994-09-15	1936.91
1994-09-16	1987.44
1994-09-19	1959.69
1994-09-20	1913.15
1994-09-21	2004.69
1994-09-22	1966.5
1994-09-23	1943.69
1994-09-26	1967.42
1994-09-27	1991.82
1994-09-28	2033.13
1994-09-29	1865.97
1994-09-30	1720.6
1994-10-05	1515.92
1994-10-06	1456.82
1994-10-07	1571.19
1994-10-10	1494.71
1994-10-11	1515.17
1994-10-12	1517.78
1994-10-13	1418.94
1994-10-14	1448.36
1994-10-17	1379.79
1994-10-18	1384.1
1994-10-19	1422.28
1994-10-20	1494.71
1994-10-21	1435.8
1994-10-24	1510.59
1994-10-25	1467.46
1994-10-26	1446
1994-10-27	1467.83
1994-10-28	1441.97
1994-10-31	1387.08
1994-11-01	1397.16
1994-11-02	1395
1994-11-03	1426.84
1994-11-04	1390.55
1994-11-07	1383.61
1994-11-08	1412.26
1994-11-09	1423.4
1994-11-10	1398.16
1994-11-11	1429.64
1994-11-14	1432.28
1994-11-15	1412.01
1994-11-16	1411.81
1994-11-17	1394.06
1994-11-18	1394.57
1994-11-21	1382.98
1994-11-22	1378.07
1994-11-23	1368.4
1994-11-24	1360.28
1994-11-25	1370.25
1994-11-28	1362.85
1994-11-29	1376.51
1994-11-30	1365.63
1994-12-01	1365.34
1994-12-02	1357.61
1994-12-05	1332.65
1994-12-06	1309.65
1994-12-07	1309.97
1994-12-08	1293.86
1994-12-09	1276.86
1994-12-12	1246.51
1994-12-13	1270.1
1994-12-14	1255.56
1994-12-15	1367.66
1994-12-16	1345.73
1994-12-19	1306.69
1994-12-20	1320.46
1994-12-21	1300.87
1994-12-22	1279.99
1994-12-23	1275.55
1994-12-26	1253.82
1994-12-27	1253.38
1994-12-28	1258.45
1994-12-29	1252.58
1994-12-30	1271.05
1995-01-03	1269.61
1995-01-04	1302.13
1995-01-05	1293.49
1995-01-06	1295.11
1995-01-09	1261.32
1995-01-10	1228.06
1995-01-11	1236.09
1995-01-12	1219.01
1995-01-13	1211.74
1995-01-16	1177.33
1995-01-17	1175.07
1995-01-18	1193.27
1995-01-19	1156.92
1995-01-20	1157.13
1995-01-23	1143.33
1995-01-24	1151.58
1995-01-25	1166.01
1995-01-26	1156.66
1995-01-27	1156.66
1995-02-06	1158.29
1995-02-13	1158.29
1995-02-14	1156.82
1995-02-15	1145.99
1995-02-16	1140.25
1995-02-17	1141.61
1995-02-20	1140.29
1995-02-21	1145.62
1995-02-22	1255.5
1995-02-23	1214.87
1995-02-24	1161.47
1995-02-27	1159.83
1995-02-28	1159.78
1995-03-01	1174.33
1995-03-02	1180.06
1995-03-03	1202.58
1995-03-06	1247.42
1995-03-07	1278.81
1995-03-08	1272.3
1995-03-09	1234.42
1995-03-10	1214.19
1995-03-13	1205.03
1995-03-14	1202.73
1995-03-15	1180.35
1995-03-16	1192.2
1995-03-17	1201.83
1995-03-20	1181.41
1995-03-21	1189.36
1995-03-22	1212.26
1995-03-23	1196.45
1995-03-24	1204.46
1995-03-27	1218.23
1995-03-28	1206.74
1995-03-29	1224.46
1995-03-30	1210.1
1995-03-31	1225.38
1995-04-03	1231.49
1995-04-04	1226.84
1995-04-05	1210.78
1995-04-06	1221.42
1995-04-07	1247.04
1995-04-10	1252.06
1995-04-11	1216.87
1995-04-12	1222.17
1995-04-13	1209.31
1995-04-14	1216.71
1995-04-17	1209.97
1995-04-18	1200.61
1995-04-19	1201.57
1995-04-20	1205.15
1995-04-21	1192.68
1995-04-24	1156.94
1995-04-25	1146.77
1995-04-26	1109.14
1995-04-27	1062.79
1995-04-28	1088.23
1995-05-02	1076.18
1995-05-03	1076.18
1995-05-04	1076.18
1995-05-05	1054.45
1995-05-08	1047.1
1995-05-09	1056.02
1995-05-10	1026.62
1995-05-11	1029.58
1995-05-12	1045.11
1995-05-15	1038.76
1995-05-16	1035.57
1995-05-17	1042.71
1995-05-18	1287.36
1995-05-19	1373.28
1995-05-22	1415.23
1995-05-23	1178.14
1995-05-24	1177.91
1995-05-25	1128.57
1995-05-26	1153.03
1995-05-29	1152.49
1995-05-30	1147.77
1995-05-31	1128.86
1995-06-01	1139.94
1995-06-02	1133.54
1995-06-05	1111.85
1995-06-06	1106.17
1995-06-07	1131.98
1995-06-08	1105.34
1995-06-09	1110.46
1995-06-12	1100.82
1995-06-13	1098.38
1995-06-14	1093.63
1995-06-15	1045.1
1995-06-16	1055.26
1995-06-19	1052.31
1995-06-20	1052.32
1995-06-21	1063.95
1995-06-22	1059.42
1995-06-23	1063.02
1995-06-26	1070.64
1995-06-27	1063.89
1995-06-28	1059.92
1995-06-29	1052.34
1995-06-30	1051.86
1995-07-03	1028.27
1995-07-04	1033.3
1995-07-05	1036.21
1995-07-06	1036.33
1995-07-07	1065.85
1995-07-10	1064.84
1995-07-11	1051.8
1995-07-12	1053.02
1995-07-13	1067.31
1995-07-14	1061.93
1995-07-17	1084.71
1995-07-18	1081.55
1995-07-19	1065.47
1995-07-20	1082.52
1995-07-21	1095.51
1995-07-24	1100.01
1995-07-25	1089.23
1995-07-26	1080.38
1995-07-27	1087.94
1995-07-28	1085.49
1995-07-31	1083.06
1995-08-01	1096.87
1995-08-02	1086.7
1995-08-03	1095.34
1995-08-07	1144.61
1995-08-08	1152.13
1995-08-09	1153.22
1995-08-10	1159.39
1995-08-11	1190.85
1995-08-14	1239.27
1995-08-15	1207.35
1995-08-16	1228.3
1995-08-17	1250.27
1995-08-18	1308.39
1995-08-21	1278.18
1995-08-22	1245.86
1995-08-23	1209.3
1995-08-24	1230.12
1995-08-25	1203.55
1995-08-28	1192.11
1995-08-29	1169.36
1995-08-30	1161.63
1995-08-31	1171.82
1995-09-01	1171.82
1995-09-04	1175.85
1995-09-05	1169.2
1995-09-06	1181.66
1995-09-07	1179.66
1995-09-08	1170.7
1995-09-11	1183.13
1995-09-12	1184.42
1995-09-13	1196.51
1995-09-14	1205.92
1995-09-15	1210.94
1995-09-18	1215.07
1995-09-19	1175.8
1995-09-20	1162.45
1995-09-21	1170.87
1995-09-22	1176.57
1995-09-25	1167.38
1995-09-26	1168.15
1995-09-27	1145.94
1995-09-28	1145.92
1995-09-29	1164.97
1995-10-04	1157.48
1995-10-05	1159.14
1995-10-06	1152.68
1995-10-09	1133.34
1995-10-10	1124.6
1995-10-11	1120.22
1995-10-12	1112.49
1995-10-13	1117.74
1995-10-16	1125.93
1995-10-17	1134.81
1995-10-18	1149.7
1995-10-19	1132.67
1995-10-20	1197.47
1995-10-23	1187.35
1995-10-24	1182.53
1995-10-25	1226.93
1995-10-26	1197.68
1995-10-27	1171.35
1995-10-30	1158.09
1995-10-31	1153.73
1995-11-01	1160.03
1995-11-02	1156.06
1995-11-03	1167.19
1995-11-06	1172.22
1995-11-07	1164.24
1995-11-08	1147.5
1995-11-09	1146.91
1995-11-10	1146.39
1995-11-13	1125.94
1995-11-14	1128.22
1995-11-15	1132.61
1995-11-16	1127.76
1995-11-17	1132.14
1995-11-20	1135.36
1995-11-21	1141.57
1995-11-22	1123.28
1995-11-23	1118.42
1995-11-24	1122.42
1995-11-27	1109.1
1995-11-28	1104.85
1995-11-29	1092.75
1995-11-30	1086.19
1995-12-01	1081.7
1995-12-04	1081.56
1995-12-05	1085.23
1995-12-06	1082.57
1995-12-07	1082.57
1995-12-08	1086.65
1995-12-11	1069.68
1995-12-12	1075.66
1995-12-13	1064.96
1995-12-14	1059.46
1995-12-15	1049.3
1995-12-18	1028.52
1995-12-19	1027.44
1995-12-20	1033.78
1995-12-21	1024.44
1995-12-22	1023.63
1995-12-25	1000.4
1995-12-26	994.94
1995-12-27	997.86
1995-12-28	982.8
1995-12-29	987.75
1996-01-02	965.68
1996-01-03	964.13
1996-01-04	983.4
1996-01-05	966.22
1996-01-08	962.12
1996-01-09	983.08
1996-01-10	967.48
1996-01-11	964.52
1996-01-12	970.56
1996-01-15	973.04
1996-01-16	971.88
1996-01-17	959.86
1996-01-18	935.84
1996-01-19	941.28
1996-01-22	930.27
1996-01-23	930.06
1996-01-24	936.4
1996-01-25	935.8
1996-01-26	952.82
1996-01-29	955.4
1996-01-30	958.83
1996-01-31	958.71
1996-02-01	962.12
1996-02-02	956.79
1996-02-05	943.93
1996-02-06	940.29
1996-02-07	938.71
1996-02-08	937.39
1996-02-09	945.16
1996-02-12	949.92
1996-02-13	976.35
1996-02-14	963.56
1996-02-15	979.14
1996-02-16	1011.24
1996-03-04	1068.68
1996-03-05	1043.57
1996-03-06	1007.97
1996-03-07	1032.25
1996-03-08	1030.97
1996-03-11	1013.23
1996-03-12	1009.64
1996-03-13	1010.5
1996-03-14	1015.02
1996-03-15	1017.15
1996-03-18	1026.17
1996-03-19	1023.94
1996-03-20	1024.51
1996-03-21	1023.54
1996-03-22	1029.74
1996-03-25	1032.16
1996-03-26	1023.9
1996-03-27	1020.33
1996-03-28	1013.36
1996-03-29	1015.02
1996-04-01	1020.91
1996-04-02	1009.92
1996-04-03	1012.95
1996-04-04	1026.89
1996-04-05	1052.93
1996-04-08	1064.08
1996-04-09	1059.75
1996-04-10	1064.74
1996-04-11	1075.66
1996-04-12	1089.33
1996-04-15	1104.39
1996-04-16	1125.04
1996-04-17	1119.39
1996-04-18	1161.55
1996-04-19	1170.52
1996-04-22	1193.38
1996-04-23	1244.59
1996-04-24	1344.3
1996-04-25	1286.53
1996-04-26	1462.42
1996-04-29	1579.53
1996-04-30	1525.55
1996-05-02	1490.53
1996-05-03	1488.45
1996-05-06	1576.28
1996-05-07	1571.85
1996-05-08	1541.16
1996-05-09	1502.15
1996-05-10	1485.83
1996-05-13	1534.8
1996-05-14	1528.44
1996-05-15	1615.22
1996-05-16	1659.38
1996-05-17	1700.08
1996-05-20	1705.68
1996-05-21	1572.77
1996-05-22	1621.61
1996-05-23	1556.56
1996-05-24	1575.62
1996-05-27	1565.32
1996-05-28	1562.33
1996-05-29	1622.13
1996-05-30	1612.3
1996-05-31	1736.74
1996-06-03	1808.07
1996-06-04	1846.29
1996-06-05	1833.07
1996-06-06	1861.64
1996-06-07	1885.88
1996-06-10	1882.66
1996-06-11	1949.72
1996-06-12	1991.06
1996-06-13	2044.04
1996-06-14	2009.74
1996-06-17	1988.75
1996-06-18	2050.95
1996-06-19	2055.07
1996-06-20	2096.6
1996-06-21	2095.02
1996-06-24	2153.66
1996-06-25	2125.13
1996-06-26	2143.63
1996-06-27	2126.08
1996-06-28	2059.13
1996-07-01	1942.79
1996-07-02	1974.74
1996-07-03	2049.71
1996-07-04	2087.1
1996-07-05	2150.86
1996-07-08	2205.29
1996-07-09	2245.62
1996-07-10	2285.61
1996-07-11	2217.85
1996-07-12	2323.95
1996-07-15	2365.1
1996-07-16	2426.31
1996-07-17	2369.92
1996-07-18	2480.01
1996-07-19	2520.81
1996-07-22	2590.25
1996-07-23	2648.58
1996-07-24	2657.18
1996-07-25	2587.82
1996-07-26	2551.83
1996-07-29	2687.11
1996-07-30	2652.94
1996-07-31	2587.81
1996-08-01	2618.52
1996-08-02	2566.4
1996-08-05	2620.77
1996-08-06	2648.71
1996-08-07	2749.75
1996-08-08	2742.27
1996-08-09	2713.03
1996-08-12	2722.29
1996-08-13	2749.33
1996-08-14	2735.59
1996-08-15	2692.89
1996-08-16	2673.2
1996-08-19	2629.35
1996-08-20	2536.89
1996-08-21	2649.19
1996-08-22	2581.56
1996-08-23	2530.07
1996-08-26	2445.04
1996-08-27	2486.75
1996-08-28	2561.14
1996-08-29	2609.96
1996-08-30	2711.94
1996-09-02	2787.66
1996-09-03	2773.81
1996-09-04	2820.17
1996-09-05	2693.19
1996-09-06	2665.32
1996-09-09	2641.88
1996-09-10	2538.58
1996-09-11	2587.4
1996-09-12	2516.5
1996-09-13	2554.66
1996-09-16	2605.02
1996-09-17	2642.21
1996-09-18	2513.93
1996-09-19	2548.92
1996-09-20	2593.23
1996-09-23	2602.46
1996-09-24	2659.48
1996-09-25	2646.61
1996-09-26	2688.4
1996-09-27	2764.04
1996-10-03	2790.55
1996-10-04	2805.17
1996-10-07	2888.04
1996-10-08	2935.95
1996-10-09	2892.65
1996-10-10	2967.29
1996-10-11	3001.16
1996-10-14	3148.72
1996-10-15	3217.24
1996-10-16	3204.05
1996-10-17	3239.88
1996-10-18	3130.7
1996-10-21	3332.78
1996-10-22	3230.76
1996-10-23	3321.22
1996-10-24	3328.44
1996-10-25	3358.84
1996-10-28	3511.65
1996-10-29	3560.88
1996-10-30	3479.93
1996-10-31	3591.39
1996-11-01	3462.18
1996-11-04	3532.07
1996-11-05	3497.76
1996-11-06	3401.32
1996-11-07	3393.29
1996-11-08	3447.56
1996-11-11	3594.74
1996-11-12	3644.91
1996-11-13	3690.87
1996-11-14	3784.18
1996-11-15	3888.89
1996-11-18	4033.72
1996-11-19	4054.12
1996-11-20	4161.47
1996-11-21	3865.99
1996-11-22	3999.14
1996-11-25	4141.17
1996-11-26	4133.56
1996-11-27	4043.68
1996-11-28	4006.38
1996-11-29	4078.43
1996-12-02	4083.88
1996-12-03	4228.32
1996-12-04	4276.32
1996-12-05	4349.28
1996-12-06	4397.06
1996-12-09	4501.92
1996-12-10	4431.23
1996-12-11	4479.21
1996-12-12	4430.71
1996-12-13	4199.58
1996-12-16	3776.17
1996-12-17	3398.91
1996-12-18	3612.37
1996-12-19	3338.29
1996-12-20	3114.42
1996-12-23	3132.95
1996-12-24	2916.56
1996-12-25	2994.86
1996-12-26	3037.16
1996-12-27	3205.06
1996-12-30	3375.27
1996-12-31	3215.83
1997-01-02	3278.52
1997-01-03	3219.97
1997-01-06	3063.99
1997-01-07	3211.99
1997-01-08	3168.1
1997-01-09	3204.92
1997-01-10	3254.38
1997-01-13	3323.97
1997-01-14	3251.28
1997-01-15	3281.02
1997-01-16	3304.28
1997-01-17	3338.33
1997-01-20	3383.29
1997-01-21	3389.94
1997-01-22	3465.61
1997-01-23	3533.93
1997-01-24	3556.94
1997-01-27	3603.07
1997-01-28	3623.97
1997-01-29	3650.29
1997-01-30	3676.05
1997-01-31	3693.69
1997-02-17	3686.45
1997-02-18	3337.8
1997-02-19	3547.54
1997-02-20	3489.48
1997-02-21	3582.21
1997-02-24	3609.62
1997-02-25	3675.51
1997-02-26	3761.5
1997-02-27	3759.65
1997-02-28	3769.47
1997-03-03	3863.74
1997-03-04	3848.28
1997-03-05	3787.46
1997-03-06	3817.87
1997-03-07	3804.87
1997-03-10	3856.38
1997-03-11	3909.42
1997-03-12	3956.54
1997-03-13	3918.88
1997-03-14	3962.18
1997-03-17	4105.64
1997-03-18	4129.21
1997-03-19	4152.66
1997-03-20	4060.99
1997-03-21	4185.53
1997-03-24	4398.87
1997-03-25	4459.59
1997-03-26	4536.25
1997-03-27	4503.75
1997-03-28	4466.77
1997-03-31	4543
1997-04-01	4559.85
1997-04-02	4529.53
1997-04-03	4563.98
1997-04-04	4646.31
1997-04-07	4710.73
1997-04-08	4583.04
1997-04-09	4656.92
1997-04-10	4611.67
1997-04-11	4538.73
1997-04-14	4564.69
1997-04-15	4616.55
1997-04-16	4631.08
1997-04-17	4704.87
1997-04-18	4712.89
1997-04-21	4891.62
1997-04-22	4902.59
1997-04-23	4982.59
1997-04-24	5015.12
1997-04-25	5011.5
1997-04-28	5126.18
1997-04-29	5130.23
1997-04-30	5210.74
1997-05-05	5493.16
1997-05-06	5785.49
1997-05-07	5995.55
1997-05-08	5598.79
1997-05-09	5865.11
1997-05-12	6019.23
1997-05-13	5882.32
1997-05-14	5505.14
1997-05-15	5622.97
1997-05-16	5125
1997-05-19	5173.3
1997-05-20	5422.36
1997-05-21	5242.61
1997-05-22	4788.88
1997-05-23	4921.64
1997-05-26	4846.94
1997-05-27	4950.2
1997-05-28	4880.03
1997-05-29	4748.15
1997-05-30	4844.2
1997-06-02	5072.64
1997-06-03	5114.33
1997-06-04	5120.03
1997-06-05	5135.23
1997-06-06	4847
1997-06-09	4875.9
1997-06-10	4693.47
1997-06-11	4625.71
1997-06-12	4560.15
1997-06-13	4678.22
1997-06-16	4756.89
1997-06-17	4699.33
1997-06-18	4665.83
1997-06-19	4650.48
1997-06-20	4980.6
1997-06-23	5102.03
1997-06-24	5239.71
1997-06-25	5198.98
1997-06-26	5177.76
1997-06-27	5081.45
1997-07-02	4875.27
1997-07-03	4633.03
1997-07-04	4641.88
1997-07-07	4267.7
1997-07-08	4336.54
1997-07-09	4399.01
1997-07-10	4322.08
1997-07-11	4489.29
1997-07-14	4573.88
1997-07-15	4561.05
1997-07-16	4592.45
1997-07-17	4682.58
1997-07-18	4715.21
1997-07-21	4655.98
1997-07-22	4716.95
1997-07-23	4710.89
1997-07-24	4557.89
1997-07-25	4539.33
1997-07-28	4392.02
1997-07-29	4431.03
1997-07-30	4541.08
1997-07-31	4533.62
1997-08-01	4534.88
1997-08-04	4518.79
1997-08-05	4531.66
1997-08-06	4438.98
1997-08-07	4470.11
1997-08-08	4508.98
1997-08-11	4407.08
1997-08-12	4234.52
1997-08-13	4170.67
1997-08-14	4303
1997-08-15	4222.13
1997-08-18	4137.29
1997-08-19	4163.04
1997-08-20	4220.15
1997-08-21	4206.96
1997-08-22	4242.06
1997-08-25	4363.03
1997-08-26	4386.52
1997-08-27	4408.39
1997-08-28	4438.32
1997-08-29	4398.73
1997-09-01	4372.7
1997-09-02	4398.77
1997-09-03	4490.54
1997-09-04	4500.38
1997-09-05	4491.27
1997-09-08	4497.25
1997-09-09	4436.84
1997-09-10	4498.96
1997-09-11	4466.11
1997-09-12	4365.62
1997-09-15	4241.25
1997-09-16	4261.33
1997-09-17	4202.27
1997-09-18	4206.44
1997-09-19	4238.96
1997-09-22	3953.87
1997-09-23	3698.91
1997-09-24	3910.29
1997-09-25	3948.16
1997-09-26	3935.65
1997-09-29	3857.52
1997-09-30	3916.96
1997-10-06	3907.94
1997-10-07	3924.79
1997-10-08	4061.22
1997-10-09	4038.81
1997-10-10	4067.5
1997-10-13	4039.56
1997-10-14	4038.31
1997-10-15	4130.53
1997-10-16	4263.55
1997-10-17	4390.24
1997-10-20	4464.59
1997-10-21	4552.73
1997-10-22	4572.67
1997-10-23	4591.06
1997-10-24	4654.13
1997-10-27	4679.76
1997-10-28	4485.9
1997-10-29	4594.79
1997-10-30	4497.61
1997-10-31	4523.31
1997-11-03	4528.51
1997-11-04	4597.78
1997-11-05	4671.34
1997-11-06	4618.86
1997-11-07	4659.31
1997-11-10	4601.53
1997-11-11	4596.46
1997-11-12	4546.06
1997-11-13	4638.57
1997-11-14	4608.88
1997-11-17	4595.62
1997-11-18	4553.97
1997-11-19	4524.48
1997-11-20	4459.92
1997-11-21	4383.38
1997-11-24	4248.98
1997-11-25	4271.84
1997-11-26	4296.91
1997-11-27	4185.33
1997-11-28	4268.49
1997-12-01	4204.54
1997-12-02	4189.62
1997-12-03	4155.4
1997-12-04	4213.7
1997-12-05	4222.11
1997-12-08	4209.39
1997-12-09	4247.36
1997-12-10	4280.65
1997-12-11	4306.25
1997-12-12	4260.71
1997-12-15	4259.17
1997-12-16	4284.12
1997-12-17	4179.65
1997-12-18	4166.3
1997-12-19	4150.65
1997-12-22	4134.65
1997-12-23	4162.18
1997-12-24	4119.78
1997-12-25	4114.42
1997-12-26	4166.01
1997-12-29	4204.01
1997-12-30	4172.96
1997-12-31	4184.84
1998-01-05	4317.14
1998-01-06	4317.71
1998-01-07	4297.43
1998-01-08	4286.01
1998-01-09	4278.95
1998-01-12	4246.15
1998-01-13	4047.95
1998-01-14	4145.45
1998-01-15	4201.02
1998-01-16	4164.35
1998-01-19	4126.72
1998-01-20	4093.43
1998-01-21	4062.13
1998-01-22	4099.04
1998-01-23	4165.28
1998-02-09	4259.27
1998-02-10	4219.98
1998-02-11	4235.8
1998-02-12	4208.44
1998-02-13	4203.35
1998-02-16	4184.13
1998-02-17	4189.16
1998-02-18	4195.93
1998-02-19	4218.12
1998-02-20	4173.19
1998-02-23	4116.81
1998-02-24	4084.36
1998-02-25	4035.6
1998-02-26	4077.18
1998-02-27	4081.69
1998-03-02	3965.02
1998-03-03	3994.27
1998-03-04	4021.21
1998-03-05	3987.8
1998-03-06	3961.33
1998-03-09	3921.48
1998-03-10	3923.84
1998-03-11	3904.88
1998-03-12	3862.39
1998-03-13	3940.84
1998-03-16	3975.26
1998-03-17	4043.05
1998-03-18	3969.4
1998-03-19	3963.62
1998-03-20	3960.1
1998-03-23	3926.75
1998-03-24	4004.92
1998-03-25	4000.02
1998-03-26	3949.81
1998-03-27	4009.29
1998-03-30	4091.87
1998-03-31	4063.29
1998-04-01	4088.52
1998-04-02	4135.5
1998-04-03	4190.51
1998-04-06	4221.01
1998-04-07	4204.74
1998-04-08	4236.46
1998-04-09	4201.54
1998-04-10	4249.05
1998-04-13	4291.52
1998-04-14	4248.94
1998-04-15	4262.47
1998-04-16	4228.97
1998-04-17	4141.21
1998-04-20	4069.64
1998-04-21	4093.81
1998-04-22	4182.64
1998-04-23	4162.25
1998-04-24	4141.59
1998-04-27	4076.1
1998-04-28	4143.19
1998-04-29	4146.37
1998-04-30	4180.95
1998-05-04	4250.23
1998-05-05	4216.99
1998-05-06	4192.47
1998-05-07	4122.83
1998-05-08	4180.31
1998-05-11	4198.25
1998-05-12	4150.06
1998-05-13	4184.32
1998-05-14	4156.72
1998-05-15	4205.43
1998-05-18	4179.81
1998-05-19	4163.58
1998-05-20	4130.09
1998-05-21	4130.15
1998-05-22	4141.07
1998-05-25	4170.86
1998-05-26	4161.81
1998-05-27	4182.3
1998-05-28	4162.53
1998-05-29	4185.07
1998-06-01	4204.19
1998-06-02	4197.61
1998-06-03	4181.7
1998-06-04	4156.38
1998-06-05	4170.03
1998-06-08	4141.93
1998-06-09	4039.5
1998-06-10	4034.14
1998-06-11	3956.84
1998-06-12	4056.52
1998-06-15	3964.12
1998-06-16	3910.6
1998-06-17	3907.58
1998-06-18	3983.3
1998-06-19	4021.92
1998-06-22	3974.45
1998-06-23	3952.26
1998-06-24	3980.14
1998-06-25	3927.26
1998-06-26	3916.93
1998-06-29	3821.14
1998-06-30	3737.14
1998-07-01	3708.03
1998-07-02	3802.19
1998-07-03	3829.37
1998-07-06	3740.5
1998-07-07	3765.78
1998-07-08	3815.85
1998-07-09	3811.25
1998-07-10	3846.5
1998-07-13	3836.18
1998-07-14	3757.9
1998-07-15	3742.38
1998-07-16	3697.85
1998-07-17	3652.75
1998-07-20	3572.43
1998-07-21	3736.04
1998-07-22	3702.23
1998-07-23	3733.25
1998-07-24	3795.94
1998-07-27	3798.99
1998-07-28	3780.42
1998-07-29	3753.2
1998-07-30	3739.01
1998-07-31	3744.01
1998-08-03	3681.61
1998-08-04	3662.57
1998-08-05	3694.37
1998-08-06	3644.41
1998-08-07	3584.47
1998-08-10	3479.63
1998-08-11	3431.04
1998-08-12	3385.78
1998-08-13	3409.17
1998-08-14	3310.75
1998-08-17	3060.17
1998-08-18	3049.03
1998-08-19	3217.77
1998-08-20	3282.03
1998-08-21	3401.88
1998-08-24	3376.08
1998-08-25	3354.68
1998-08-26	3309.46
1998-08-27	3230.95
1998-08-28	3212
1998-08-31	3255.5
1998-09-01	3205.78
1998-09-02	3188.91
1998-09-03	3198.42
1998-09-04	3242.15
1998-09-07	3270.05
1998-09-08	3254.17
1998-09-09	3288.1
1998-09-10	3357.36
1998-09-11	3337.19
1998-09-14	3388.97
1998-09-15	3385.66
1998-09-16	3400.84
1998-09-17	3359.6
1998-09-18	3300
1998-09-21	3326.5
1998-09-22	3311.8
1998-09-23	3320.69
1998-09-24	3236.89
1998-09-25	3259.58
1998-09-28	3264.83
1998-09-29	3253.58
1998-09-30	3283.37
1998-10-05	3268.04
1998-10-06	3211.93
1998-10-07	3185.51
1998-10-08	3224.92
1998-10-09	3208.94
1998-10-12	3186.8
1998-10-13	3195.2
1998-10-14	3185.98
1998-10-15	3204.29
1998-10-16	3229.62
1998-10-19	3253.65
1998-10-20	3226.67
1998-10-21	3120.73
1998-10-22	3118.35
1998-10-23	3141.27
1998-10-26	3098.22
1998-10-27	3087.15
1998-10-28	3106.32
1998-10-29	3090.05
1998-10-30	3112.54
1998-11-02	3098.45
1998-11-03	3137.21
1998-11-04	3141.13
1998-11-05	3168.59
1998-11-06	3211.86
1998-11-09	3274.07
1998-11-10	3280.81
1998-11-11	3267.54
1998-11-12	3277.21
1998-11-13	3264.73
1998-11-16	3375.44
1998-11-17	3365.61
1998-11-18	3351.24
1998-11-19	3308.69
1998-11-20	3314.85
1998-11-23	3292.43
1998-11-24	3297.19
1998-11-25	3237.6
1998-11-26	3218.56
1998-11-27	3195.77
1998-11-30	3201.3
1998-12-01	3181
1998-12-02	3201.41
1998-12-03	3179.37
1998-12-04	3149.82
1998-12-07	3130.4
1998-12-08	3148.02
1998-12-09	3134.15
1998-12-10	3088.96
1998-12-11	3124.88
1998-12-14	3068.5
1998-12-15	3075.24
1998-12-16	3034.53
1998-12-17	2977.17
1998-12-18	2971.38
1998-12-21	2977.77
1998-12-22	3052.63
1998-12-23	3024.19
1998-12-24	3009.96
1998-12-25	3014.39
1998-12-28	2977.95
1998-12-29	2946.27
1998-12-30	2952.71
1998-12-31	2949.32
1999-01-04	2888.09
1999-01-05	2860.4
1999-01-06	2892.48
1999-01-07	2913.12
1999-01-08	2981.13
1999-01-11	2973.43
1999-01-12	2932.3
1999-01-13	2928.97
1999-01-14	2930.73
1999-01-15	2903.9
1999-01-18	2960.16
1999-01-19	2966.67
1999-01-20	2939.91
1999-01-21	2954.02
1999-01-22	2972.79
1999-01-25	2934.34
1999-01-26	2909.66
1999-01-27	2934.19
1999-01-28	2912.18
1999-01-29	2920.39
1999-02-01	2911.52
1999-02-02	2912.59
1999-02-03	2884.71
1999-02-04	2823.64
1999-02-05	2756.67
1999-02-08	2702.93
1999-02-09	2755.3
1999-03-01	2790.68
1999-03-02	2781.87
1999-03-03	2833.28
1999-03-04	2833.85
1999-03-05	2867.35
1999-03-08	2886.94
1999-03-09	2876.78
1999-03-10	2855.34
1999-03-11	2906.68
1999-03-12	2928.79
1999-03-15	2926.3
1999-03-16	2910.47
1999-03-17	2901.81
1999-03-18	2871.11
1999-03-19	2902.28
1999-03-22	2891.43
1999-03-23	2902.8
1999-03-24	2915.17
1999-03-25	2872.93
1999-03-26	2874.28
1999-03-29	2906.88
1999-03-30	2868.29
1999-03-31	2872.15
1999-04-01	2877.18
1999-04-02	2908.89
1999-04-05	2942.62
1999-04-06	2928.82
1999-04-07	2949.41
1999-04-08	2983.84
1999-04-09	2956.14
1999-04-12	2930.65
1999-04-13	2903.56
1999-04-14	2906.15
1999-04-15	2864.24
1999-04-16	2854.11
1999-04-19	2846.81
1999-04-20	2876.81
1999-04-21	2829.36
1999-04-22	2819.76
1999-04-23	2889.27
1999-04-26	2855.18
1999-04-27	2775.67
1999-04-28	2746.06
1999-04-29	2786.34
1999-04-30	2793.46
1999-05-04	2786.23
1999-05-05	2785.26
1999-05-06	2811.37
1999-05-07	2766.21
1999-05-10	2640.98
1999-05-11	2682.28
1999-05-12	2679.84
1999-05-13	2648.61
1999-05-14	2571.1
1999-05-17	2547.29
1999-05-18	2534.72
1999-05-19	2662.28
1999-05-20	2751.98
1999-05-21	2774.56
1999-05-24	2885.44
1999-05-25	2840
1999-05-26	2993.64
1999-05-27	3180.12
1999-05-28	3184.76
1999-05-31	3270.35
1999-06-01	3378.01
1999-06-02	3338.69
1999-06-03	3290.87
1999-06-04	3352.64
1999-06-07	3471.52
1999-06-08	3445.52
1999-06-09	3481.91
1999-06-10	3533.11
1999-06-11	3578.63
1999-06-14	3702.23
1999-06-15	3592.42
1999-06-16	3771.29
1999-06-17	3882.87
1999-06-18	3885.09
1999-06-21	4008.27
1999-06-22	4032.35
1999-06-23	4176.07
1999-06-24	4404.62
1999-06-25	4364.22
1999-06-28	4705.58
1999-06-29	4849.66
1999-06-30	4702.77
1999-07-01	4409.48
1999-07-02	4486.87
1999-07-05	4318.51
1999-07-06	4027.07
1999-07-07	4189.89
1999-07-08	4196.72
1999-07-09	4187.26
1999-07-12	4034.6
1999-07-13	3848.21
1999-07-14	3972.55
1999-07-15	3931.96
1999-07-16	3844.83
1999-07-19	3657.17
1999-07-20	3962.8
1999-07-21	4123.26
1999-07-22	3916.66
1999-07-23	3990.22
1999-07-26	4026.11
1999-07-27	3996.66
1999-07-28	4021.68
1999-07-29	4029.83
1999-07-30	4045.35
1999-08-02	4134.15
1999-08-03	4120.02
1999-08-04	4164.99
1999-08-05	4144.46
1999-08-06	4107.94
1999-08-09	4046.2
1999-08-10	3968.98
1999-08-11	3924.94
1999-08-12	3933.06
1999-08-13	3919.65
1999-08-16	3882.81
1999-08-17	3952.21
1999-08-18	3951.11
1999-08-19	4162.48
1999-08-20	4146.87
1999-08-23	4177.57
1999-08-24	4189.71
1999-08-25	4116.24
1999-08-26	4146.16
1999-08-27	4149.18
1999-08-30	4140.25
1999-08-31	4154.2
1999-09-01	4062.33
1999-09-02	4094.56
1999-09-03	4026.09
1999-09-06	3962.8
1999-09-07	3975.37
1999-09-08	4007.46
1999-09-09	4262.59
1999-09-10	4210.71
1999-09-13	4216.96
1999-09-14	4208.79
1999-09-15	4172.29
1999-09-16	4146.78
1999-09-17	4146.31
1999-09-20	4101.13
1999-09-21	4073.5
1999-09-22	4065.83
1999-09-23	4051.59
1999-09-24	4075.72
1999-09-27	4032.14
1999-09-28	4004.55
1999-09-29	3994.76
1999-09-30	3967.84
1999-10-08	3871.79
1999-10-11	3827.82
1999-10-12	3855.81
1999-10-13	3767.05
1999-10-14	3753.44
1999-10-15	3851.49
1999-10-18	3759.41
1999-10-19	3654.94
1999-10-20	3698.38
1999-10-21	3614.08
1999-10-22	3727.53
1999-10-25	3651.35
1999-10-26	3701.76
1999-10-27	3836.18
1999-10-28	3764.75
1999-10-29	3742.01
1999-11-01	3703.44
1999-11-02	3718.82
1999-11-03	3704.35
1999-11-04	3667.22
1999-11-05	3697.16
1999-11-08	3785.48
1999-11-09	3758.11
1999-11-10	3711.8
1999-11-11	3702.34
1999-11-12	3705.16
1999-11-15	3679
1999-11-16	3622.83
1999-11-17	3689.42
1999-11-18	3746.07
1999-11-19	3695.93
1999-11-22	3660.24
1999-11-23	3676.59
1999-11-24	3630.85
1999-11-25	3598.56
1999-11-26	3597.55
1999-11-29	3545.89
1999-11-30	3533.98
1999-12-01	3559.85
1999-12-02	3524.86
1999-12-03	3522.69
1999-12-06	3492.5
1999-12-07	3499.83
1999-12-08	3486.14
1999-12-09	3457.33
1999-12-10	3516.39
1999-12-13	3484.89
1999-12-14	3498.4
1999-12-15	3595.92
1999-12-16	3535.83
1999-12-17	3481.27
1999-12-21	3415.61
1999-12-22	3399.35
1999-12-23	3357.37
1999-12-24	3326.09
1999-12-27	3299.89
1999-12-28	3304.86
1999-12-29	3342.4
1999-12-30	3369.61
2000-01-04	3497.06
2000-01-05	3486.28
2000-01-06	3655.2
2000-01-07	3828.04
2000-01-10	3921.48
2000-01-11	3716.78
2000-01-12	3605.82
2000-01-13	3580.98
2000-01-14	3542.82
2000-01-17	3594.65
2000-01-18	3571.97
2000-01-19	3603.86
2000-01-20	3668.84
2000-01-21	3702.09
2000-01-24	3734.72
2000-01-25	3726.06
2000-01-26	3737.99
2000-01-27	3844.97
2000-01-28	3952.41
2000-02-14	4322.37
2000-02-15	4394.69
2000-02-16	4457.41
2000-02-17	4313.97
2000-02-18	4356.6
2000-02-21	4344.49
2000-02-22	4186.69
2000-02-23	4072.47
2000-02-24	4221.84
2000-02-25	4262.82
2000-02-28	4481.74
2000-02-29	4484.16
2000-03-01	4427.2
2000-03-02	4443.52
2000-03-03	4488.27
2000-03-06	4316.11
2000-03-07	4399.95
2000-03-08	4498.22
2000-03-09	4548.69
2000-03-10	4463.66
2000-03-13	4495.92
2000-03-14	4371.56
2000-03-15	4333.89
2000-03-16	4131.54
2000-03-17	4315
2000-03-20	4367.73
2000-03-21	4387.27
2000-03-22	4439.09
2000-03-23	4492.43
2000-03-24	4461.66
2000-03-27	4571.66
2000-03-28	4591.12
2000-03-29	4559.86
2000-03-30	4580.82
2000-03-31	4532.31
2000-04-03	4508.08
2000-04-04	4413.75
2000-04-05	4442.22
2000-04-06	4527.67
2000-04-07	4556.89
2000-04-10	4546.44
2000-04-11	4595.07
2000-04-12	4538.65
2000-04-13	4601.47
2000-04-14	4619.19
2000-04-17	4544.48
2000-04-18	4568.43
2000-04-19	4574.25
2000-04-20	4587.93
2000-04-21	4559.35
2000-04-24	4533.51
2000-04-25	4528.92
2000-04-26	4554.85
2000-04-27	4553.95
2000-04-28	4683.17
2000-05-08	4651.65
2000-05-09	4554.06
2000-05-10	4438.82
2000-05-11	4367.38
2000-05-12	4378.45
2000-05-15	4296.92
2000-05-16	4346.12
2000-05-17	4357.09
2000-05-18	4439.39
2000-05-19	4479.37
2000-05-22	4573.43
2000-05-23	4547.5
2000-05-24	4616.1
2000-05-25	4677.29
2000-05-26	4662.3
2000-05-29	4701.23
2000-05-30	4640.02
2000-05-31	4643.15
2000-06-01	4695.47
2000-06-02	4728.88
2000-06-05	4721.14
2000-06-06	4824.79
2000-06-07	4826.19
2000-06-08	4760.34
2000-06-09	4731.39
2000-06-12	4737.88
2000-06-13	4790.02
2000-06-14	4766.48
2000-06-15	4793.61
2000-06-16	4757.17
2000-06-19	4752.92
2000-06-20	4733.93
2000-06-21	4788.61
2000-06-22	4764.77
2000-06-23	4808.31
2000-06-26	4823.82
2000-06-27	4816.38
2000-06-28	4824.68
2000-06-29	4846.78
2000-06-30	4830.67
2000-07-03	4739.37
2000-07-04	4753.48
2000-07-05	4735.26
2000-07-06	4703.53
2000-07-07	4753.03
2000-07-10	4723.39
2000-07-11	4804.07
2000-07-12	4805.01
2000-07-13	4839.13
2000-07-14	4834.61
2000-07-17	4770.58
2000-07-18	4795.6
2000-07-19	4794.1
2000-07-20	4801.64
2000-07-21	4797.62
2000-07-24	4774.39
2000-07-25	4781.09
2000-07-26	4819.62
2000-07-27	4854.81
2000-07-28	4852.72
2000-07-31	4894.12
2000-08-01	4905.03
2000-08-02	4899.14
2000-08-03	4916.64
2000-08-04	4915.97
2000-08-07	4950.79
2000-08-08	4989.45
2000-08-09	5022.88
2000-08-10	5036.55
2000-08-11	5018.01
2000-08-14	5013.18
2000-08-15	4980.15
2000-08-16	4999.46
2000-08-17	5011.91
2000-08-18	5006.88
2000-08-21	5021.25
2000-08-22	4944.66
2000-08-23	4901.47
2000-08-24	4936.29
2000-08-25	4950.65
2000-08-28	4957.48
2000-08-29	4985.46
2000-08-30	4930.82
2000-08-31	4826.3
2000-09-01	4782.93
2000-09-04	4817.94
2000-09-05	4723.07
2000-09-06	4632.69
2000-09-07	4670.47
2000-09-08	4700.88
2000-09-11	4704.87
2000-09-12	4734.01
2000-09-13	4771.32
2000-09-14	4727.81
2000-09-15	4710.8
2000-09-18	4628.84
2000-09-19	4512.51
2000-09-20	4551.03
2000-09-21	4518.34
2000-09-22	4465.13
2000-09-25	4428.03
2000-09-26	4477.4
2000-09-27	4541.32
2000-09-28	4465.2
2000-09-29	4523.66
2000-10-09	4507.58
2000-10-10	4572.21
2000-10-11	4557.31
2000-10-12	4514.49
2000-10-13	4481.06
2000-10-16	4468.68
2000-10-17	4491.99
2000-10-18	4555.48
2000-10-19	4514.15
2000-10-20	4611.98
2000-10-23	4611.93
2000-10-24	4601.88
2000-10-25	4643.34
2000-10-26	4594.68
2000-10-27	4602.57
2000-10-30	4597.01
2000-10-31	4573.22
2000-11-01	4604.41
2000-11-02	4629.07
2000-11-03	4628.42
2000-11-06	4646.26
2000-11-07	4632.97
2000-11-08	4674.96
2000-11-09	4749.51
2000-11-10	4826.12
2000-11-13	4913.64
2000-11-14	4927.28
2000-11-15	4915.06
2000-11-16	4953.34
2000-11-17	4953.89
2000-11-20	4960.99
2000-11-21	4928.78
2000-11-22	4986.28
2000-11-23	4981.41
2000-11-24	4841.47
2000-11-27	4818.44
2000-11-28	4868.2
2000-11-29	4820
2000-11-30	4829.99
2000-12-01	4850.01
2000-12-04	4855.22
2000-12-05	4820.59
2000-12-06	4771.48
2000-12-07	4753.01
2000-12-08	4747.94
2000-12-11	4667.24
2000-12-12	4704.89
2000-12-13	4680.49
2000-12-14	4698.69
2000-12-15	4695.81
2000-12-18	4710.82
2000-12-19	4699.03
2000-12-20	4743.21
2000-12-21	4742.96
2000-12-22	4720.92
2000-12-25	4675.37
2000-12-26	4696.86
2000-12-27	4680.28
2000-12-28	4705.61
2000-12-29	4752.75
2001-01-02	4797.96
2001-01-03	4822.95
2001-01-04	4801.17
2001-01-05	4792.28
2001-01-08	4719.38
2001-01-09	4739.55
2001-01-10	4787.2
2001-01-11	4817.29
2001-01-12	4793.1
2001-01-15	4649
2001-01-16	4678.18
2001-01-17	4659.39
2001-01-18	4690.59
2001-01-19	4743.37
2001-02-05	4636.87
2001-02-06	4608.21
2001-02-07	4560.03
2001-02-08	4410.29
2001-02-09	4478.8
2001-02-12	4460.17
2001-02-13	4463.92
2001-02-14	4468.76
2001-02-15	4435.74
2001-02-16	4441.61
2001-02-19	4494.98
2001-02-20	4474.77
2001-02-21	4362.65
2001-02-22	4352.4
2001-02-23	4413.34
2001-02-26	4465.15
2001-02-27	4462.05
2001-02-28	4453.14
2001-03-01	4495.5
2001-03-02	4578.64
2001-03-05	4571.66
2001-03-06	4601.68
2001-03-07	4615.81
2001-03-08	4677.12
2001-03-09	4732.04
2001-03-12	4736.56
2001-03-13	4697.2
2001-03-14	4775.11
2001-03-15	4784.77
2001-03-16	4787.62
2001-03-19	4846.43
2001-03-20	4883.22
2001-03-21	4937.14
2001-03-22	4999.84
2001-03-23	4875.22
2001-03-26	4952.59
2001-03-27	5006.95
2001-03-28	5013.86
2001-03-29	4961.73
2001-03-30	4965.99
2001-04-02	4984.51
2001-04-03	4950.18
2001-04-04	4877.18
2001-04-05	4933.84
2001-04-06	4927.29
2001-04-09	4940.21
2001-04-10	4973.54
2001-04-11	4980.43
2001-04-12	4995.94
2001-04-13	5031.34
2001-04-16	5074.78
2001-04-17	5065.29
2001-04-18	5033.79
2001-04-19	5001.93
2001-04-20	4940.24
2001-04-23	4905.17
2001-04-24	4918.71
2001-04-25	4806.07
2001-04-26	4769.65
2001-04-27	4799.15
2001-04-30	4802.59
2001-05-08	4838.81
2001-05-09	4826.34
2001-05-10	4838.47
2001-05-11	4854.3
2001-05-14	4899.72
2001-05-15	4899.25
2001-05-16	4911.67
2001-05-17	4862.15
2001-05-18	4865.73
2001-05-21	4841.43
2001-05-22	4846.09
2001-05-23	4845.45
2001-05-24	4831.94
2001-05-25	4831.99
2001-05-28	4813.5
2001-05-29	4796.51
2001-05-30	4879.6
2001-05-31	4857.47
2001-06-01	4851.04
2001-06-04	4804.67
2001-06-05	4810.07
2001-06-06	4829.43
2001-06-07	4785.08
2001-06-08	4782.01
2001-06-11	4735.02
2001-06-12	4744.73
2001-06-13	4793.54
2001-06-14	4735.04
2001-06-15	4745.38
2001-06-18	4665.46
2001-06-19	4674.41
2001-06-20	4646.41
2001-06-21	4675.93
2001-06-22	4723.97
2001-06-25	4757.8
2001-06-26	4753.9
2001-06-27	4740.73
2001-06-28	4713.29
2001-06-29	4716.9
2001-07-02	4690.65
2001-07-03	4700.83
2001-07-04	4707.2
2001-07-05	4675.68
2001-07-06	4648.19
2001-07-09	4642.6
2001-07-10	4687.11
2001-07-11	4638.58
2001-07-12	4644.67
2001-07-13	4634.5
2001-07-16	4609.08
2001-07-17	4574.56
2001-07-18	4608.3
2001-07-19	4585.14
2001-07-20	4634.88
2001-07-23	4588.34
2001-07-24	4499.38
2001-07-25	4453.59
2001-07-26	4411.4
2001-07-27	4340.25
2001-07-30	4113.94
2001-07-31	4059.01
2001-08-01	4173.41
2001-08-02	4089.8
2001-08-03	4071.31
2001-08-06	3893.15
2001-08-07	3949.78
2001-08-08	3924.79
2001-08-09	3995.26
2001-08-10	4068.65
2001-08-13	4079.69
2001-08-14	4035.87
2001-08-15	4064.33
2001-08-16	4001.26
2001-08-17	4007.42
2001-08-20	4048.42
2001-08-21	4064.45
2001-08-22	4010.86
2001-08-23	4024.7
2001-08-24	3987.67
2001-08-27	3853.83
2001-08-28	3896.28
2001-08-29	3914.37
2001-08-30	3870.84
2001-08-31	3860.22
2001-09-03	3827.35
2001-09-04	3949.5
2001-09-05	3937.32
2001-09-06	3937.49
2001-09-07	3798.26
2001-09-10	3871.85
2001-09-11	3861.09
2001-09-12	3780.07
2001-09-13	3746.7
2001-09-14	3663.39
2001-09-17	3568.17
2001-09-18	3586.79
2001-09-19	3666.52
2001-09-20	3628.28
2001-09-21	3578.19
2001-09-24	3558.39
2001-09-25	3562.23
2001-09-26	3512.13
2001-09-27	3504.16
2001-09-28	3498.63
2001-10-08	3404.16
2001-10-09	3453.63
2001-10-10	3348.1
2001-10-11	3274.33
2001-10-12	3384.7
2001-10-15	3387.81
2001-10-16	3330.9
2001-10-17	3323.58
2001-10-18	3257.13
2001-10-19	3186.59
2001-10-22	3143.7
2001-10-23	3458.02
2001-10-24	3542.61
2001-10-25	3450.4
2001-10-26	3446.99
2001-10-29	3482.35
2001-10-30	3426.41
2001-10-31	3438.53
2001-11-01	3472.53
2001-11-02	3431.99
2001-11-05	3388.99
2001-11-06	3383.87
2001-11-07	3213.39
2001-11-08	3255.04
2001-11-09	3316.22
2001-11-12	3292.13
2001-11-13	3272.39
2001-11-14	3270.86
2001-11-15	3268.9
2001-11-16	3305.41
2001-11-19	3320.01
2001-11-20	3390.69
2001-11-21	3426.98
2001-11-22	3464.4
2001-11-23	3444.91
2001-11-26	3420.8
2001-11-27	3455.94
2001-11-28	3485.94
2001-11-29	3484.44
2001-11-30	3513.75
2001-12-03	3555.6
2001-12-04	3582.89
2001-12-05	3516.49
2001-12-06	3547.48
2001-12-07	3557.54
2001-12-10	3554.4
2001-12-11	3506.39
2001-12-12	3465.6
2001-12-13	3410.55
2001-12-14	3392.79
2001-12-17	3374.88
2001-12-18	3428.96
2001-12-19	3393.17
2001-12-20	3317.66
2001-12-21	3330.94
2001-12-24	3266.1
2001-12-25	3279.05
2001-12-26	3324.1
2001-12-27	3289.93
2001-12-28	3307.34
2001-12-31	3325.66
2002-01-04	3265.88
2002-01-07	3231.8
2002-01-08	3201.57
2002-01-09	3149.3
2002-01-10	3159.45
2002-01-11	3065.99
2002-01-14	2934.39
2002-01-15	2893.02
2002-01-16	2938.22
2002-01-17	2796.46
2002-01-18	2784.1
2002-01-21	2682.46
2002-01-22	2697.66
2002-01-23	2890.07
2002-01-24	2898.46
2002-01-25	2896.85
2002-01-28	2702.89
2002-01-29	2770.23
2002-01-30	2779.39
2002-01-31	2982.7
2002-02-01	2967.73
2002-02-04	3027.54
2002-02-05	3041.47
2002-02-06	2961.8
2002-02-07	3030.38
2002-02-08	3022.26
2002-02-25	3064.48
2002-02-26	3048.74
2002-02-27	3055.67
2002-02-28	3029.49
2002-03-01	2991.26
2002-03-04	3037.51
2002-03-05	3113.07
2002-03-06	3151.44
2002-03-07	3262.39
2002-03-08	3318.93
2002-03-11	3380.56
2002-03-12	3303.29
2002-03-13	3267.93
2002-03-14	3359.13
2002-03-15	3267.81
2002-03-18	3283.79
2002-03-19	3334.75
2002-03-20	3356.72
2002-03-21	3357.02
2002-03-22	3312.76
2002-03-25	3312.11
[truncated: 1,576 more rows]

## Sheet: 周度数据
date	weekenum	averageprice
1994-01-03	19942	2202.93
1994-01-10	19943	2195.84
1994-01-17	19944	2096.21
1994-01-24	19945	1999.07
1994-01-31	19946	1936.6
1994-02-14	19948	1900.78
1994-02-21	19949	1883.77
1994-02-28	199410	1844.86
1994-03-07	199411	1757.87
1994-03-14	199412	1770.21
1994-03-21	199413	1662.15
1994-03-28	199414	1582.79
1994-04-04	199415	1520.75
1994-04-11	199416	1396.37
1994-04-18	199417	1226.41
1994-04-25	199418	1293.69
1994-05-03	199419	1448.42
1994-05-09	199420	1485.16
1994-05-16	199421	1472.78
1994-05-23	199422	1415.75
1994-05-30	199423	1300.86
1994-06-06	199424	1262.05
1994-06-13	199425	1218.1
1994-06-20	199426	1206.32
1994-06-27	199427	1136.59
1994-07-04	199428	1102.87
1994-07-11	199429	1088.22
1994-07-18	199430	1002.75
1994-07-25	199431	1007.17
1994-08-01	199432	1354.14
1994-08-08	199433	1502.21
1994-08-15	199434	1520.35
1994-08-22	199435	1467.1
1994-08-29	199436	1518.9
1994-09-05	199437	1981.26
1994-09-12	199438	2010.3
1994-09-19	199439	1957.54
1994-09-26	199440	1915.79
1994-10-05	199441	1514.64
1994-10-10	199442	1478.99
1994-10-17	199443	1423.34
1994-10-24	199444	1466.77
1994-10-31	199445	1399.33
1994-11-07	199446	1409.41
1994-11-14	199447	1408.95
1994-11-21	199448	1372
1994-11-28	199449	1365.59
1994-12-05	199450	1304.6
1994-12-12	199451	1297.11
1994-12-19	199452	1296.71
1994-12-26	199453	1257.86
1995-01-03	19951	1290.08
1995-01-09	19952	1231.24
1995-01-16	19953	1171.94
1995-01-23	19954	1154.85
1995-02-06	19956	1158.29
1995-02-13	19957	1148.59
1995-02-20	19958	1183.55
1995-02-27	19959	1175.32
1995-03-06	199510	1249.43
1995-03-13	199511	1196.43
1995-03-20	199512	1196.79
1995-03-27	199513	1216.98
1995-04-03	199514	1227.51
1995-04-10	199515	1223.42
1995-04-17	199516	1202
1995-04-24	199517	1112.77
1995-05-02	199518	1070.75
1995-05-08	199519	1040.89
1995-05-15	199520	1155.54
1995-05-22	199521	1210.58
1995-05-29	199522	1140.52
1995-06-05	199523	1113.16
1995-06-12	199524	1078.64
1995-06-19	199525	1058.2
1995-06-26	199526	1059.73
1995-07-03	199527	1039.99
1995-07-10	199528	1059.78
1995-07-17	199529	1081.95
1995-07-24	199530	1088.61
1995-07-31	199531	1090.49
1995-08-07	199532	1160.04
1995-08-14	199533	1246.72
1995-08-21	199534	1233.4
1995-08-28	199535	1173.35
1995-09-04	199536	1175.41
1995-09-11	199537	1196.18
1995-09-18	199538	1180.15
1995-09-25	199539	1158.47
1995-10-04	199540	1156.43
1995-10-09	199541	1121.68
1995-10-16	199542	1148.12
1995-10-23	199543	1193.17
1995-10-30	199544	1159.02
1995-11-06	199545	1155.45
1995-11-13	199546	1129.33
1995-11-20	199547	1128.21
1995-11-27	199548	1094.92
1995-12-04	199549	1083.72
1995-12-11	199550	1063.81
1995-12-18	199551	1027.56
1995-12-25	199552	992.75
1996-01-02	19961	969.858
1996-01-08	19962	969.552
1996-01-15	19963	956.38
1996-01-22	19964	937.07
1996-01-29	19965	958.37
1996-02-05	19966	941.096
1996-02-12	19967	976.042
1996-03-04	199610	1036.69
1996-03-11	199611	1013.11
1996-03-18	199612	1025.58
1996-03-25	199613	1020.95
1996-04-01	199614	1024.72
1996-04-08	199615	1070.71
1996-04-15	199616	1136.18
1996-04-22	199617	1306.24
1996-04-29	199618	1521.01
1996-05-06	199619	1535.45
1996-05-13	199620	1607.58
1996-05-20	199621	1606.45
1996-05-27	199622	1619.76
1996-06-03	199623	1846.99
1996-06-10	199624	1975.44
1996-06-17	199625	2057.28
1996-06-24	199626	2121.53
1996-07-01	199627	2041.04
1996-07-08	199628	2255.66
1996-07-15	199629	2432.43
1996-07-22	199630	2607.13
1996-07-29	199631	2622.56
1996-08-05	199632	2694.91
1996-08-12	199633	2714.66
1996-08-19	199634	2585.41
1996-08-26	199635	2562.97
1996-09-02	199636	2748.03
1996-09-09	199637	2567.8
1996-09-16	199638	2580.66
1996-09-23	199639	2672.2
1996-10-03	199640	2797.86
1996-10-07	199641	2937.02
1996-10-14	199642	3188.12
1996-10-21	199643	3314.41
1996-10-28	199644	3521.21
1996-11-04	199645	3454.4
1996-11-11	199646	3720.72
1996-11-18	199647	4022.89
1996-11-25	199648	4080.64
1996-12-02	199649	4266.97
1996-12-09	199650	4408.53
1996-12-16	199651	3448.03
1996-12-23	199652	3057.32
1996-12-30	199653	3295.55
1997-01-02	19971	3249.24
1997-01-06	19972	3180.68
1997-01-13	19973	3299.78
1997-01-20	19974	3465.94
1997-01-27	19975	3649.41
1997-02-17	19978	3528.7
1997-02-24	19979	3715.15
1997-03-03	199710	3824.44
1997-03-10	199711	3920.68
1997-03-17	199712	4126.81
1997-03-24	199713	4473.05
1997-03-31	199714	4568.53
1997-04-07	199715	4620.22
1997-04-14	199716	4646.02
1997-04-21	199717	4960.68
1997-04-28	199718	5155.72
1997-05-05	199719	5747.62
1997-05-12	199720	5630.93
1997-05-19	199721	5109.76
1997-05-26	199722	4853.9
1997-06-02	199723	5057.85
1997-06-09	199724	4686.69
1997-06-16	199725	4750.63
1997-06-23	199726	5159.99
1997-07-02	199727	4716.73
1997-07-07	199728	4362.92
1997-07-14	199729	4625.03
1997-07-21	199730	4636.21
1997-07-28	199731	4486.53
1997-08-04	199732	4493.7
1997-08-11	199733	4267.48
1997-08-18	199734	4193.9
1997-08-25	199735	4399
1997-09-01	199736	4450.73
1997-09-08	199737	4452.96
1997-09-15	199738	4230.05
1997-09-22	199739	3889.38
1997-09-29	199740	3887.24
1997-10-06	199741	4000.05
1997-10-13	199742	4172.44
1997-10-20	199743	4567.04
1997-10-27	199744	4556.27
1997-11-03	199745	4615.16
1997-11-10	199746	4598.3
1997-11-17	199747	4503.47
1997-11-24	199748	4254.31
1997-12-01	199749	4197.07
1997-12-08	199750	4260.87
1997-12-15	199751	4207.98
1997-12-22	199752	4139.41
1997-12-29	199753	4187.27
1998-01-05	19982	4299.45
1998-01-12	19983	4160.98
1998-01-19	19984	4109.32
1998-02-09	19987	4225.37
1998-02-16	19988	4192.11
1998-02-23	19989	4079.13
1998-03-02	199810	3985.93
1998-03-09	199811	3910.69
1998-03-16	199812	3982.29
1998-03-23	199813	3978.16
1998-03-30	199814	4113.94
1998-04-06	199815	4222.56
1998-04-13	199816	4234.62
1998-04-20	199817	4129.99
1998-04-27	199818	4136.65
1998-05-04	199819	4192.57
1998-05-11	199820	4178.96
1998-05-18	199821	4148.94
1998-05-25	199822	4172.51
1998-06-01	199823	4181.98
1998-06-08	199824	4045.79
1998-06-15	199825	3957.5
1998-06-22	199826	3950.21
1998-06-29	199827	3779.57
1998-07-06	199828	3795.98
1998-07-13	199829	3737.41
1998-07-20	199830	3707.98
1998-07-27	199831	3763.13
1998-08-03	199832	3653.49
1998-08-10	199833	3403.27
1998-08-17	199834	3202.18
1998-08-24	199835	3296.63
1998-08-31	199836	3218.15
1998-09-07	199837	3301.37
1998-09-14	199838	3367.01
1998-09-21	199839	3291.09
1998-09-28	199840	3267.26
1998-10-05	199841	3219.87
1998-10-12	199842	3200.38
1998-10-19	199843	3172.13
1998-10-26	199844	3098.86
1998-11-02	199845	3151.45
1998-11-09	199846	3272.87
1998-11-16	199847	3343.17
1998-11-23	199848	3248.31
1998-11-30	199849	3182.58
1998-12-07	199850	3125.28
1998-12-14	199851	3025.36
1998-12-21	199852	3015.79
1998-12-28	199853	2956.56
1999-01-04	19992	2907.04
1999-01-11	19993	2933.87
1999-01-18	19994	2958.71
1999-01-25	19995	2922.15
1999-02-01	19996	2857.83
1999-02-08	19997	2729.11
1999-03-01	199910	2821.41
1999-03-08	199911	2890.91
1999-03-15	199912	2902.39
1999-03-22	199913	2891.32
1999-03-29	199914	2886.68
1999-04-05	199915	2952.17
1999-04-12	199916	2891.74
1999-04-19	199917	2852.4
1999-04-26	199918	2791.34
1999-05-04	199919	2787.27
1999-05-10	199920	2644.56
1999-05-17	199921	2654.17
1999-05-24	199922	3016.79
1999-05-31	199923	3326.11
1999-06-07	199924	3502.14
1999-06-14	199925	3766.78
1999-06-21	199926	4197.11
1999-06-28	199927	4630.87
1999-07-05	199928	4183.89
1999-07-12	199929	3926.43
1999-07-19	199930	3930.02
1999-07-26	199931	4023.93
1999-08-02	199932	4134.31
1999-08-09	199933	3958.57
1999-08-16	199934	4019.1
1999-08-23	199935	4155.77
1999-08-30	199936	4095.49
1999-09-06	199937	4083.79
1999-09-13	199938	4178.23
1999-09-20	199939	4073.55
1999-09-27	199940	3999.82
1999-10-08	199941	3871.79
1999-10-11	199942	3811.12
1999-10-18	199943	3690.87
1999-10-25	199944	3739.21
1999-11-01	199945	3698.2
1999-11-08	199946	3732.58
1999-11-15	199947	3686.65
1999-11-22	199948	3632.76
1999-11-29	199949	3537.45
1999-12-06	199950	3490.44
1999-12-13	199951	3519.26
1999-12-21	199952	3374.61
1999-12-27	199953	3329.19
2000-01-04	20002	3616.65
2000-01-10	20003	3673.58
2000-01-17	20004	3628.28
2000-01-24	20005	3799.23
2000-02-14	20008	4369.01
2000-02-21	20009	4217.66
2000-02-28	200010	4464.98
2000-03-06	200011	4445.32
2000-03-13	200012	4329.58
2000-03-20	200013	4429.64
2000-03-27	200014	4567.16
2000-04-03	200015	4489.72
2000-04-10	200016	4580.16
2000-04-17	200017	4566.89
2000-04-24	200018	4570.88
2000-05-08	200020	4478.07
2000-05-15	200021	4383.78
2000-05-22	200022	4615.32
2000-05-29	200023	4681.75
2000-06-05	200024	4772.77
2000-06-12	200025	4769.04
2000-06-19	200026	4769.71
2000-06-26	200027	4828.47
2000-07-03	200028	4736.93
2000-07-10	200029	4801.24
2000-07-17	200030	4791.91
2000-07-24	200031	4816.52
2000-07-31	200032	4906.18
2000-08-07	200033	5003.54
2000-08-14	200034	5002.31
2000-08-21	200035	4950.87
2000-08-28	200036	4896.6
2000-09-04	200037	4709.01
2000-09-11	200038	4729.76
2000-09-18	200039	4535.17
2000-09-25	200040	4487.12
2000-10-09	200042	4526.53
2000-10-16	200043	4528.45
2000-10-23	200044	4610.88
2000-10-30	200045	4606.43
2000-11-06	200046	4705.96
2000-11-13	200047	4932.64
2000-11-20	200048	4939.79
2000-11-27	200049	4837.33
2000-12-04	200050	4789.65
2000-12-11	200051	4689.42
2000-12-18	200052	4723.39
2000-12-25	200053	4702.17
2001-01-02	20011	4803.59
2001-01-08	20012	4771.3
2001-01-15	20013	4684.11
2001-02-05	20016	4538.84
2001-02-12	20017	4454.04
2001-02-19	20018	4419.63
2001-02-26	20019	4490.9
2001-03-05	200110	4639.66
2001-03-12	200111	4756.25
2001-03-19	200112	4908.37
2001-03-26	200113	4980.22
2001-04-02	200114	4934.6
2001-04-09	200115	4984.29
2001-04-16	200116	5023.21
2001-04-23	200117	4839.75
2001-04-30	200118	4802.59
2001-05-08	200119	4839.48
2001-05-14	200120	4887.7
2001-05-21	200121	4839.38
2001-05-28	200122	4839.62
2001-06-04	200123	4802.25
2001-06-11	200124	4750.74
2001-06-18	200125	4677.24
2001-06-25	200126	4736.52
2001-07-02	200127	4684.51
2001-07-09	200128	4649.49
2001-07-16	200129	4602.39
2001-07-23	200130	4458.59
2001-07-30	200131	4101.49
2001-08-06	200132	3966.33
2001-08-13	200133	4037.71
2001-08-20	200134	4027.22
2001-08-27	200135	3879.11
2001-09-03	200136	3889.98
2001-09-10	200137	3784.62
2001-09-17	200138	3605.59
2001-09-24	200139	3527.11
2001-10-08	200141	3372.98
2001-10-15	200142	3297.2
2001-10-22	200143	3408.34
2001-10-29	200144	3450.36
2001-11-05	200145	3311.5
2001-11-12	200146	3281.94
2001-11-19	200147	3409.4
2001-11-26	200148	3472.17
2001-12-03	200149	3552
2001-12-10	200150	3465.95
2001-12-17	200151	3369.12
2001-12-24	200152	3293.3
2001-12-31	200153	3325.66
2002-01-04	20021	3265.88
2002-01-07	20022	3161.62
2002-01-14	20023	2869.24
2002-01-21	20024	2813.1
2002-01-28	20025	2840.59
2002-02-04	20026	3016.69
2002-02-25	20029	3037.93
2002-03-04	200210	3176.67
2002-03-11	200211	3315.74
2002-03-18	200212	3329.01
2002-03-25	200213	3250.87
2002-04-01	200214	3174.21
2002-04-08	200215	3238.23
2002-04-15	200216	3175.27
2002-04-22	200217	3127.55
2002-04-29	200218	3240.93
2002-05-08	200219	3231.21
2002-05-13	200220	3125.47
2002-05-20	200221	3116.86
2002-05-27	200222	3066.84
2002-06-03	200223	3022.08
2002-06-10	200224	3057.92
2002-06-17	200225	3077.46
2002-06-24	200226	3511.26
2002-07-01	200227	3538.57
2002-07-08	200228	3490.65
2002-07-15	200229	3455.36
2002-07-22	200230	3418.12
2002-07-29	200231	3420.47
2002-08-05	200232	3411.69
2002-08-12	200233	3377.69
2002-08-19	200234	3450.17
2002-08-26	200235	3446.81
2002-09-02	200236	3419.95
2002-09-09	200237	3343.4
2002-09-16	200238	3285.91
2002-09-23	200239	3273.12
2002-10-08	200241	3140.47
2002-10-14	200242	3106.51
2002-10-21	200243	3099.27
2002-10-28	200244	3034.23
2002-11-04	200245	3127.05
2002-11-11	200246	3000.82
2002-11-18	200247	2892.85
2002-11-25	200248	2847.49
2002-12-02	200249	2854.9
2002-12-09	200250	2819.85
2002-12-16	200251	2875.49
2002-12-23	200252	2862.65
2002-12-30	200253	2765.16
2003-01-02	20031	2688.61
2003-01-06	20032	2775.47
2003-01-13	20033	2958.85
2003-01-20	20034	2972.35
2003-01-27	20035	3042.23
2003-02-10	20037	3039.09
2003-02-17	20038	3023.76
2003-02-24	20039	3037.29
2003-03-03	200310	3055.89
2003-03-10	200311	2982.94
2003-03-17	200312	2990.32
2003-03-24	200313	3011.03
2003-03-31	200314	3124.35
2003-04-07	200315	3215.19
2003-04-14	200316	3424.75
2003-04-21	200317	3256.92
2003-04-28	200318	3264.5
2003-05-12	200320	3325.79
2003-05-19	200321	3426.68
2003-05-26	200322	3485.27
2003-06-02	200323	3448.25
2003-06-09	200324	3377.04
2003-06-16	200325	3356.99
2003-06-23	200326	3259.03
2003-06-30	200327	3254.3
2003-07-07	200328	3340.55
2003-07-14	200329	3394.44
2003-07-21	200330	3317.52
2003-07-28	200331	3300.29
2003-08-04	200332	3341.11
2003-08-11	200333	3283.51
2003-08-18	200334	3227.73
2003-08-25	200335	3179.68
2003-09-01	200336	3226.09
2003-09-08	200337	3147.8
2003-09-15	200338	3103.51
2003-09-22	200339	3079.01
2003-09-29	200340	3036.15
2003-10-08	200341	3125.14
2003-10-13	200342	3146.3
2003-10-20	200343	3166.55
2003-10-27	200344	3178.55
2003-11-03	200345	3261.45
2003-11-10	200346	3200.12
2003-11-17	200347	3170.26
2003-11-24	200348	3269.8
2003-12-01	200349	3352.28
2003-12-08	200350	3350.15
2003-12-15	200351	3353.1
2003-12-22	200352	3490.45
2003-12-29	200353	3489.24
2004-01-02	20041	3501.87
2004-01-05	20042	3696.42
2004-01-12	20043	3732.37
2004-01-29	20045	3766.88
2004-02-02	20046	3821.3
2004-02-09	20047	3871.98
2004-02-16	20048	3960.41
2004-02-23	20049	3888.22
2004-03-01	200410	3928.48
2004-03-08	200411	3890.81
2004-03-15	200412	4049.73
2004-03-22	200413	4047.11
2004-03-29	200414	4060.52
2004-04-05	200415	4130.91
2004-04-12	200416	3962.04
2004-04-19	200417	3836.64
2004-04-26	200418	3688.17
2004-05-10	200420	3526.43
2004-05-17	200421	3488.02
2004-05-24	200422	3503.26
2004-05-31	200423	3572.83
2004-06-07	200424	3418.07
2004-06-14	200425	3327.1
2004-06-21	200426	3292.48
2004-06-28	200427	3314.39
2004-07-05	200428	3371.96
2004-07-12	200429	3331.11
2004-07-19	200430	3390.01
2004-07-26	200431	3297.74
2004-08-02	200432	3269.38
2004-08-09	200433	3269.42
2004-08-16	200434	3210.2
2004-08-23	200435	3154.31
2004-08-30	200436	3138.57
2004-09-06	200437	3093.79
2004-09-13	200438	3174.22
2004-09-20	200439	3472.59
2004-09-27	200440	3477.97
2004-10-08	200441	3548.41
2004-10-11	200442	3405.41
2004-10-18	200443	3319.27
2004-10-25	200444	3267.16
2004-11-01	200445	3154.2
2004-11-08	200446	3192.67
2004-11-15	200447	3272.72
2004-11-22	200448	3269.4
2004-11-29	200449	3212.78
2004-12-06	200450	3193.51
2004-12-13	200451	3188.37
2004-12-20	200452	3124.09
2004-12-27	200453	3106.21
2005-01-04	20052	3035.65
2005-01-10	20053	3065.31
2005-01-17	20054	3009.52
2005-01-24	20055	3102.41
2005-01-31	20056	3163.44
2005-02-16	20058	3260.59
2005-02-21	20059	3365.89
2005-02-28	200510	3338.63
2005-03-07	200511	3413.51
2005-03-14	200512	3335.96
2005-03-21	200513	3235.19
2005-03-28	200514	3202.9
2005-04-04	200515	3308.58
2005-04-11	200516	3333.71
2005-04-18	200517	3227.17
2005-04-25	200518	3173.04
2005-05-09	200520	2990.47
2005-05-16	200521	2895.18
2005-05-23	200522	2845.17
2005-05-30	200523	2714.05
2005-06-06	200524	2841.73
2005-06-13	200525	2828.56
2005-06-20	200526	2845.59
2005-06-27	200527	2824.39
2005-07-04	200528	2699.77
2005-07-11	200529	2716.74
2005-07-18	200530	2716.96
2005-07-25	200531	2851.58
2005-08-01	200532	2967.42
2005-08-08	200533	3076.34
2005-08-15	200534	3061.04
2005-08-22	200535	2989.19
2005-08-29	200536	2957.67
2005-09-05	200537	3012.94
2005-09-12	200538	3048.89
2005-09-19	200539	2969.61
2005-09-26	200540	2875.18
2005-10-10	200542	2867.57
2005-10-17	200543	2780.45
2005-10-24	200544	2699.22
2005-10-31	200545	2675.66
2005-11-07	200546	2681.41
2005-11-14	200547	2652.02
2005-11-21	200548	2713.58
2005-11-28	200549	2687.53
2005-12-05	200550	2679.09
2005-12-12	200551	2773.05
2005-12-19	200552	2803.96
2005-12-26	200553	2852.14
2006-01-04	20061	3013.36
2006-01-09	20062	3063.7
2006-01-16	20063	3089.49
2006-01-23	20064	3198.2
2006-02-06	20066	3327.66
2006-02-13	20067	3315.51
2006-02-20	20068	3356.22
2006-02-27	20069	3353.67
2006-03-06	200610	3232.38
2006-03-13	200611	3293.82
2006-03-20	200612	3382.82
2006-03-27	200613	3488.53
2006-04-03	200614	3664.49
2006-04-10	200615	3734.04
2006-04-17	200616	3820.97
2006-04-24	200617	3819.09
2006-05-08	200619	4112.58
2006-05-15	200620	4314.8
2006-05-22	200621	4205.95
2006-05-29	200622	4318.04
2006-06-05	200623	4155.89
2006-06-12	200624	3993.07
2006-06-19	200625	4096.3
2006-06-26	200626	4240.99
2006-07-03	200627	4341.3
2006-07-10	200628	4269.42
2006-07-17	200629	4177.75
2006-07-24	200630	4162.99
2006-07-31	200631	3892.5
2006-08-07	200632	3863.38
2006-08-14	200633	3920.51
2006-08-21	200634	3972.13
2006-08-28	200635	4143.94
2006-09-04	200636	4149.72
2006-09-11	200637	4138.57
2006-09-18	200638	4252.5
2006-09-25	200639	4267.94
2006-10-09	200641	4379.04
2006-10-16	200642	4400.2
2006-10-23	200643	4493.48
2006-10-30	200644	4634.6
2006-11-06	200645	4808.22
2006-11-13	200646	4867.78
2006-11-20	200647	5256.65
2006-11-27	200648	5523.72
2006-12-04	200649	5819.02
2006-12-11	200650	6023.93
2006-12-18	200651	6355.65
2006-12-25	200652	6462.44
2007-01-04	20071	6705.79
2007-01-08	20072	7154.35
2007-01-15	20073	7854.23
2007-01-22	20074	8251.49
2007-01-29	20075	7860.79
2007-02-05	20076	7499.12
2007-02-12	20077	8305.39
2007-02-26	20079	8029.38
2007-03-05	200710	8057.47
2007-03-12	200711	8168.54
2007-03-19	200712	8379.28
2007-03-26	200713	8595.3
2007-04-02	200714	9053.89
2007-04-09	200715	9773.37
2007-04-16	200716	10211.1
2007-04-23	200717	10711.9
2007-04-30	200718	10865.9
2007-05-08	200719	11495.7
2007-05-14	200720	11788
2007-05-21	200721	12499.6
2007-05-28	200722	12897.5
2007-06-04	200723	12274.2
2007-06-11	200724	13588.5
2007-06-18	200725	14123.9
2007-06-25	200726	13068.2
2007-07-02	200727	12384.9
2007-07-09	200728	12796.3
2007-07-16	200729	12828.3
2007-07-23	200730	14393.4
2007-07-30	200731	15359.5
2007-08-06	200732	16452.7
2007-08-13	200733	16106.5
2007-08-20	200734	17257.1
2007-08-27	200735	17735.5
2007-09-03	200736	17992.9
2007-09-10	200737	17723.9
2007-09-17	200738	18266.9
2007-09-24	200739	18380.6
2007-10-08	200741	19258.8
2007-10-15	200742	19050.3
2007-10-22	200743	18486.9
2007-10-29	200744	19021.7
2007-11-05	200745	17819.2
2007-11-12	200746	16998.9
2007-11-19	200747	16512.6
2007-11-26	200748	15730.9
2007-12-03	200749	16351.5
2007-12-10	200750	16696.7
2007-12-17	200751	16402.8
2007-12-24	200752	17455.7
2008-01-02	20081	17963.3
2008-01-07	20082	18639.7
2008-01-14	20083	18513.8
2008-01-21	20084	16892.3
2008-01-28	20085	16029.2
2008-02-04	20086	16945.7
2008-02-13	20087	16567.9
2008-02-18	20088	16817
2008-02-25	20089	15609.2
2008-03-03	200810	15758.4
2008-03-10	200811	14357.6
2008-03-17	200812	13201.7
2008-03-24	200813	13363.8
2008-03-31	200814	12690
2008-04-07	200815	13336.6
2008-04-14	200816	11948.2
2008-04-21	200817	12014.6
2008-04-28	200818	13056.1
2008-05-05	200819	13388.1
2008-05-12	200820	13299.4
2008-05-19	200821	12578
2008-05-26	200822	12039.5
2008-06-02	200823	11922.7
2008-06-10	200824	10375.2
2008-06-16	200825	9538.63
2008-06-23	200826	9636.51
2008-06-30	200827	9285.76
2008-07-07	200828	10083.7
2008-07-14	200829	9580.69
2008-07-21	200830	9877.23
2008-07-28	200831	9701.81
2008-08-04	200832	9039.42
2008-08-11	200833	8224.93
2008-08-18	200834	8134.5
2008-08-25	200835	7920.26
2008-09-01	200836	7482.99
2008-09-08	200837	6980.59
2008-09-16	200838	6705.58
