# Supplementary material for: A heterogeneous artificial stock market model can benefit people against another financial crisis
Source: PLoS One. 2018 Jun 18;13(6):e0197935. doi: 10.1371/journal.pone.0197935 (PMC6005484; doi:10.1371/journal.pone.0197935)
Supplement: S1 Dataset — (ZIP) [file pone.0197935.s002.zip › 399107.xlsx]

## Sheet: 日度数据
date	closeprice
1994-01-03	239.915
1994-01-04	236.793
1994-01-05	237.288
1994-01-06	249.146
1994-01-07	249.689
1994-01-10	249.71
1994-01-11	244.616
1994-01-12	243.924
1994-01-13	243.733
1994-01-14	237.429
1994-01-17	233.412
1994-01-18	237.907
1994-01-19	231.163
1994-01-20	229.008
1994-01-21	229.491
1994-01-24	229.717
1994-01-25	224.72
1994-01-26	220.47
1994-01-27	223.926
1994-01-28	216.709
1994-01-31	204.889
1994-02-01	204.181
1994-02-02	210.523
1994-02-03	227.564
1994-02-04	241.504
1994-02-14	218.762
1994-02-15	218.906
1994-02-16	216.816
1994-02-17	213.017
1994-02-18	214.673
1994-02-21	207.53
1994-02-22	216.097
1994-02-23	216.448
1994-02-24	225.813
1994-02-25	224.169
1994-02-28	218.639
1994-03-01	217.879
1994-03-02	215.764
1994-03-03	212.557
1994-03-04	210.013
1994-03-07	208.629
1994-03-08	207.284
1994-03-09	206.553
1994-03-10	203.007
1994-03-11	205.055
1994-03-14	215.573
1994-03-15	207.952
1994-03-16	207.066
1994-03-17	208.498
1994-03-18	210.638
1994-03-21	205.587
1994-03-22	203.082
1994-03-23	197.088
1994-03-24	193.619
1994-03-25	194.558
1994-03-28	188.444
1994-03-29	192.619
1994-03-30	188.82
1994-03-31	182.612
1994-04-01	178.84
1994-04-04	176.53
1994-04-05	177.815
1994-04-06	180.345
1994-04-07	180.491
1994-04-08	174.459
1994-04-11	167.818
1994-04-12	167.778
1994-04-13	164.269
1994-04-14	154.784
1994-04-15	160.957
1994-04-18	149.811
1994-04-19	138.472
1994-04-20	131.204
1994-04-21	140.566
1994-04-22	134.383
1994-04-25	137.669
1994-04-26	143.786
1994-04-27	153.447
1994-04-28	148.8
1994-04-29	153.362
1994-05-03	165.915
1994-05-04	160.755
1994-05-05	155.742
1994-05-06	157.347
1994-05-09	167.032
1994-05-10	171.595
1994-05-11	164.306
1994-05-12	159.317
1994-05-13	169.305
1994-05-16	170.567
1994-05-17	164.547
1994-05-18	162.696
1994-05-19	167.199
1994-05-20	163.912
1994-05-23	161.072
1994-05-24	162.615
1994-05-25	159.128
1994-05-26	154.789
1994-05-27	153.509
1994-05-30	144.654
1994-05-31	147.193
1994-06-01	141.108
1994-06-02	140.388
1994-06-03	141.225
1994-06-06	137.83
1994-06-07	136.844
1994-06-08	137.515
1994-06-09	135.652
1994-06-10	134.758
1994-06-13	129.285
1994-06-14	125.991
1994-06-15	127.187
1994-06-16	132.313
1994-06-17	138.029
1994-06-20	129.431
1994-06-21	127.93
1994-06-22	130.044
1994-06-23	128.712
1994-06-24	126.684
1994-06-27	120.726
1994-06-28	119.241
1994-06-29	118.39
1994-06-30	120.158
1994-07-01	117.115
1994-07-04	113.634
1994-07-08	115.001
1994-07-11	111.513
1994-07-12	110.879
1994-07-13	112.468
1994-07-14	111.166
1994-07-15	106.544
1994-07-18	101.828
1994-07-19	101.834
1994-07-20	99.284
1994-07-21	97.914
1994-07-22	97.363
1994-07-25	102.11
1994-07-26	107.125
1994-07-27	100.877
1994-07-28	95.342
1994-07-29	95.261
1994-08-01	128.047
1994-08-02	125.807
1994-08-03	146.417
1994-08-04	150.139
1994-08-05	165.929
1994-08-08	163.771
1994-08-09	150.683
1994-08-10	169.319
1994-08-11	163.439
1994-08-12	164.306
1994-08-15	159.552
1994-08-16	161.663
1994-08-17	165.521
1994-08-18	171.201
1994-08-19	165.653
1994-08-22	160.681
1994-08-23	163.597
1994-08-24	160.741
1994-08-25	156.333
1994-08-26	153.228
1994-08-29	149.267
1994-08-30	154.589
1994-08-31	162.283
1994-09-01	169.083
1994-09-02	177.553
1994-09-05	212.626
1994-09-06	231.278
1994-09-07	214.332
1994-09-08	233.213
1994-09-09	219.482
1994-09-12	233.279
1994-09-13	232.711
1994-09-14	227.254
1994-09-15	219.042
1994-09-16	225.319
1994-09-19	221.681
1994-09-20	216.539
1994-09-21	227.042
1994-09-22	222.707
1994-09-23	218.754
1994-09-26	220.225
1994-09-27	224.8
1994-09-28	233.324
1994-09-29	211.383
1994-09-30	193.092
1994-10-05	166.568
1994-10-06	157.226
1994-10-07	173.089
1994-10-10	162.992
1994-10-11	164.906
1994-10-12	166.138
1994-10-13	153.27
1994-10-14	158.035
1994-10-17	149.059
1994-10-18	150.433
1994-10-19	154.193
1994-10-20	164.008
1994-10-21	156.59
1994-10-24	167.159
1994-10-25	161.186
1994-10-26	158.622
1994-10-27	161.523
1994-10-28	157.751
1994-10-31	150.775
1994-11-01	152.026
1994-11-02	151.529
1994-11-03	156.354
1994-11-04	151.345
1994-11-07	150.841
1994-11-08	154.884
1994-11-09	156.416
1994-11-10	153.708
1994-11-11	158.113
1994-11-14	158.083
1994-11-15	155.248
1994-11-16	155.652
1994-11-17	153.379
1994-11-18	153.408
1994-11-21	152.435
1994-11-22	151.982
1994-11-23	150.499
1994-11-24	149.634
1994-11-25	151.015
1994-11-28	150.399
1994-11-29	152.392
1994-11-30	151.336
1994-12-01	151.101
1994-12-02	150.368
1994-12-05	147.001
1994-12-06	144.099
1994-12-07	144.149
1994-12-08	141.834
1994-12-09	140.052
1994-12-12	136.386
1994-12-13	139.784
1994-12-14	137.62
1994-12-15	152.497
1994-12-16	150.505
1994-12-19	145.753
1994-12-20	147.937
1994-12-21	146.305
1994-12-22	144.457
1994-12-23	143.634
1994-12-26	141.248
1994-12-27	140.763
1994-12-28	141.66
1994-12-29	141.523
1994-12-30	143.726
1995-01-03	142.939
1995-01-04	146.781
1995-01-05	145.436
1995-01-06	145.378
1995-01-09	141.349
1995-01-10	137.089
1995-01-11	137.955
1995-01-12	135.889
1995-01-13	134.469
1995-01-16	130.11
1995-01-17	129.816
1995-01-18	132.347
1995-01-19	127.375
1995-01-20	127.502
1995-01-23	125.617
1995-01-24	126.195
1995-01-25	128.311
1995-01-26	127.014
1995-01-27	128.19
1995-02-13	127.657
1995-02-14	127.439
1995-02-15	126.955
1995-02-16	126.297
1995-02-17	126.407
1995-02-20	125.899
1995-02-21	126.482
1995-02-22	140.809
1995-02-23	136.253
1995-02-24	129.595
1995-02-27	129.958
1995-02-28	129.209
1995-03-01	131.11
1995-03-02	131.838
1995-03-03	134.969
1995-03-06	140.929
1995-03-07	145.048
1995-03-08	144.534
1995-03-09	139.894
1995-03-10	136.863
1995-03-13	135.776
1995-03-14	135.776
1995-03-15	132.853
1995-03-16	134.225
1995-03-17	135.627
1995-03-20	132.855
1995-03-21	134.024
1995-03-22	137.438
1995-03-23	135.388
1995-03-24	136.739
1995-03-27	138.293
1995-03-28	136.845
1995-03-29	138.739
1995-03-30	137.127
1995-03-31	139.122
1995-04-03	139.673
1995-04-04	139.367
1995-04-05	137.6
1995-04-06	138.894
1995-04-07	141.982
1995-04-10	142.544
1995-04-11	138.032
1995-04-12	138.626
1995-04-13	137.179
1995-04-14	138.293
1995-04-17	137.336
1995-04-18	136.258
1995-04-19	136.906
1995-04-20	137.448
1995-04-21	136.049
1995-04-24	131.833
1995-04-25	131.123
1995-04-26	126.114
1995-04-27	120.941
1995-04-28	124.283
1995-05-02	122.77
1995-05-03	121.779
1995-05-04	120.862
1995-05-05	121.061
1995-05-08	120.792
1995-05-09	122.094
1995-05-10	118.325
1995-05-11	118.737
1995-05-12	120.861
1995-05-15	120.119
1995-05-16	119.543
1995-05-17	120.391
1995-05-18	156.048
1995-05-19	171.136
1995-05-22	176.771
1995-05-23	145.261
1995-05-24	145.774
1995-05-25	139.155
1995-05-26	142.684
1995-05-29	141.968
1995-05-30	141.391
1995-05-31	139.175
1995-06-01	140.573
1995-06-02	139.762
1995-06-05	136.525
1995-06-06	136.295
1995-06-07	140.187
1995-06-08	136.287
1995-06-09	136.902
1995-06-12	135.86
1995-06-13	136.047
1995-06-14	134.819
1995-06-15	128.019
1995-06-16	129.18
1995-06-19	128.653
1995-06-20	128.783
1995-06-21	130.486
1995-06-22	129.71
1995-06-23	130.554
1995-06-26	132.398
1995-06-27	130.992
1995-06-28	130.427
1995-06-29	130.113
1995-06-30	128.437
1995-07-03	125.244
1995-07-04	126.129
1995-07-05	127.26
1995-07-06	127.175
1995-07-07	132.209
1995-07-10	132.136
1995-07-11	129.745
1995-07-12	130.181
1995-07-13	132.608
1995-07-14	131.62
1995-07-17	135.247
1995-07-18	134.342
1995-07-19	131.537
1995-07-20	133.846
1995-07-21	134.782
1995-07-24	135.301
1995-07-25	134.038
1995-07-26	132.607
1995-07-27	133.455
1995-07-28	133.011
1995-07-31	132.518
1995-08-01	134.107
1995-08-02	132.888
1995-08-03	134.07
1995-08-07	138.396
1995-08-08	138.389
1995-08-09	138.701
1995-08-10	139.374
1995-08-11	142.34
1995-08-14	148.883
1995-08-15	144.789
1995-08-16	146.881
1995-08-17	149.2
1995-08-18	156.489
1995-08-21	153.046
1995-08-22	148.914
1995-08-23	144.728
1995-08-24	145.342
1995-08-25	142.504
1995-08-28	140.968
1995-08-29	139.107
1995-08-30	137.692
1995-08-31	139.137
1995-09-04	139.624
1995-09-05	138.611
1995-09-06	140.024
1995-09-07	139.88
1995-09-08	139.115
1995-09-11	140.656
1995-09-12	140.669
1995-09-13	141.413
1995-09-14	142.889
1995-09-15	143.234
1995-09-18	143.907
1995-09-19	139.263
1995-09-20	137.24
1995-09-21	138.118
1995-09-22	138.85
1995-09-25	137.683
1995-09-26	138.115
1995-09-27	135.582
1995-09-28	135.552
1995-09-29	137.382
1995-10-04	137.027
1995-10-05	137.417
1995-10-06	136.348
1995-10-09	133.99
1995-10-10	133.054
1995-10-11	132.535
1995-10-12	131.894
1995-10-13	132.582
1995-10-16	133.617
1995-10-17	134.434
1995-10-18	136.089
1995-10-19	134.163
1995-10-20	142.679
1995-10-23	142.314
1995-10-24	142.424
1995-10-25	148.412
1995-10-26	144.644
1995-10-27	140.759
1995-10-30	138.792
1995-10-31	138.261
1995-11-01	138.908
1995-11-02	138.378
1995-11-03	140.22
1995-11-06	141.185
1995-11-07	140.196
1995-11-08	138.091
1995-11-09	138.202
1995-11-10	138.13
1995-11-13	135.778
1995-11-14	136.117
1995-11-15	136.914
1995-11-16	136.097
1995-11-17	136.598
1995-11-20	137.344
1995-11-21	138.044
1995-11-22	135.58
1995-11-23	135.063
1995-11-24	135.658
1995-11-27	133.823
1995-11-28	133.196
1995-11-29	131.528
1995-11-30	130.618
1995-12-01	130.009
1995-12-04	129.981
1995-12-05	130.58
1995-12-06	129.938
1995-12-07	130.15
1995-12-08	130.663
1995-12-11	128.252
1995-12-12	129.463
1995-12-13	127.917
1995-12-14	126.784
1995-12-15	125.34
1995-12-18	122.55
1995-12-19	122.55
1995-12-20	123.584
1995-12-21	122.566
1995-12-22	121.996
1995-12-25	119.254
1995-12-26	118.24
1995-12-27	118.483
1995-12-28	116.325
1995-12-29	117.017
1996-01-02	113.635
1996-01-03	113.347
1996-01-04	116.058
1996-01-05	112.772
1996-01-08	112.617
1996-01-09	115.726
1996-01-10	113.589
1996-01-11	113.014
1996-01-12	113.739
1996-01-15	114.058
1996-01-16	113.862
1996-01-17	112.314
1996-01-18	108.748
1996-01-19	109.402
1996-01-22	107.933
1996-01-23	108.296
1996-01-24	108.869
1996-01-25	108.611
1996-01-26	111.103
1996-01-29	111.459
1996-01-30	111.944
1996-01-31	112.194
1996-02-01	112.35
1996-02-02	111.272
1996-02-05	109.559
1996-02-06	108.958
1996-02-07	109.07
1996-02-08	108.841
1996-02-09	109.582
1996-02-12	110.034
1996-02-13	112.659
1996-02-14	111.511
1996-02-15	113.014
1996-02-16	115.587
1996-03-04	123.208
1996-03-05	120.093
1996-03-06	115.628
1996-03-07	117.414
1996-03-08	117.108
1996-03-11	115.352
1996-03-12	114.621
1996-03-13	114.754
1996-03-14	115.139
1996-03-15	115.464
1996-03-18	116.018
1996-03-19	115.84
1996-03-20	116.187
1996-03-21	116.613
1996-03-22	117.527
1996-03-25	118.155
1996-03-26	117.081
1996-03-27	116.359
1996-03-28	115.273
1996-03-29	115.366
1996-04-01	116.091
1996-04-02	114.74
1996-04-03	115.154
1996-04-04	116.065
1996-04-05	118.909
1996-04-08	120.317
1996-04-09	119.648
1996-04-10	120.473
1996-04-11	121.925
1996-04-12	123.273
1996-04-15	124.848
1996-04-16	127.94
1996-04-17	127.262
1996-04-18	132.194
1996-04-19	132.658
1996-04-22	134.747
1996-04-23	140.714
1996-04-24	152.823
1996-04-25	144.147
1996-04-26	161.012
1996-04-29	174.336
1996-04-30	168.124
1996-05-02	162.082
1996-05-03	161.433
1996-05-06	169.458
1996-05-07	169.323
1996-05-08	165.712
1996-05-09	160.93
1996-05-10	159.087
1996-05-13	165.737
1996-05-14	164.087
1996-05-15	171.884
1996-05-16	176.035
1996-05-17	180.86
1996-05-20	181.763
1996-05-21	166.837
1996-05-22	170.431
1996-05-23	161.773
1996-05-24	162.607
1996-05-27	160.682
1996-05-28	161.547
1996-05-29	167.651
1996-05-30	164.536
1996-05-31	171.158
1996-06-03	176.272
1996-06-04	179.069
1996-06-05	180.272
1996-06-06	182.011
1996-06-07	185.318
1996-06-10	185.128
1996-06-11	187.353
1996-06-12	192.159
1996-06-13	198.798
1996-06-14	192.33
1996-06-17	189.907
1996-06-18	196.113
1996-06-19	200.4
1996-06-20	203.635
1996-06-21	203.173
1996-06-24	209.852
1996-06-25	206.899
1996-06-26	208.546
1996-06-27	206.4
1996-06-28	199.378
1996-07-01	189.008
1996-07-02	192.448
1996-07-03	199.207
1996-07-04	203.532
1996-07-05	209.476
1996-07-08	217.624
1996-07-09	223.878
1996-07-10	231.047
1996-07-11	222.557
1996-07-12	235.844
1996-07-15	241.192
1996-07-16	249.663
1996-07-17	242.757
1996-07-18	256.835
1996-07-19	261.534
1996-07-22	269.258
1996-07-23	272.893
1996-07-24	276.356
1996-07-25	267.801
1996-07-26	263.248
1996-07-29	280.714
1996-07-30	277.395
1996-07-31	270.259
1996-08-01	272.935
1996-08-02	264.532
1996-08-05	270.724
1996-08-06	273.275
1996-08-07	279.861
1996-08-08	281.134
1996-08-09	279.939
1996-08-12	284.563
1996-08-13	283.936
1996-08-14	282.064
1996-08-15	277.364
1996-08-16	274.362
1996-08-19	267.142
1996-08-20	255.129
1996-08-21	266.265
1996-08-22	258.287
1996-08-23	253.099
1996-08-26	242.877
1996-08-27	248.936
1996-08-28	259.206
1996-08-29	263.523
1996-08-30	276.547
1996-09-02	287.98
1996-09-03	284.91
1996-09-04	291.989
1996-09-05	276.5
1996-09-06	274.227
1996-09-09	271.186
1996-09-10	259.097
1996-09-11	263.996
1996-09-12	255.436
1996-09-13	261.067
1996-09-16	267.277
1996-09-17	272.542
1996-09-18	258.055
1996-09-19	262.696
1996-09-20	266.544
1996-09-23	266.999
1996-09-24	273.243
1996-09-25	271.895
1996-09-26	275.575
1996-09-27	282.915
1996-10-03	288.311
1996-10-04	289.773
1996-10-07	300.105
1996-10-08	307.337
1996-10-09	301.434
1996-10-10	310.771
1996-10-11	314.885
1996-10-14	327.988
1996-10-15	335.728
1996-10-16	345.907
1996-10-17	375.588
1996-10-18	360.521
1996-10-21	379.118
1996-10-22	360.818
1996-10-23	372.037
1996-10-24	373.068
1996-10-25	373.857
1996-10-28	391.193
1996-10-29	391.034
1996-10-30	383.96
1996-10-31	397.846
1996-11-01	380.609
1996-11-04	388.725
1996-11-05	385.717
1996-11-06	376.432
1996-11-07	373.857
1996-11-08	378.116
1996-11-11	394.657
1996-11-12	401.566
1996-11-13	411.809
1996-11-14	421.027
1996-11-15	427.442
1996-11-18	437.248
1996-11-19	446.996
1996-11-20	460.833
1996-11-21	430.5
1996-11-22	445.095
1996-11-25	457.442
1996-11-26	452.505
1996-11-27	444.658
1996-11-28	442.697
1996-11-29	445.416
1996-12-02	442.067
1996-12-03	458.318
1996-12-04	468.885
1996-12-05	477.352
1996-12-06	480.521
1996-12-09	491.038
1996-12-10	487.163
1996-12-11	498.454
1996-12-12	487.413
1996-12-13	463.541
1996-12-16	417.199
1996-12-17	375.512
1996-12-18	391.924
1996-12-19	357.845
1996-12-20	328.96
1996-12-23	322.253
1996-12-24	298.824
1996-12-25	306.072
1996-12-26	312.329
1996-12-27	332.299
1996-12-30	356.397
1996-12-31	341.81
1997-01-02	349.02
1997-01-03	340.422
1997-01-06	319.247
1997-01-07	333.165
1997-01-08	329.731
1997-01-09	333.626
1997-01-10	337.243
1997-01-13	346.94
1997-01-14	338.51
1997-01-15	341.883
1997-01-16	342.858
1997-01-17	346.622
1997-01-20	351.166
1997-01-21	350.214
1997-01-22	355.877
1997-01-23	362.397
1997-01-24	364.686
1997-01-27	370.813
1997-01-28	370.145
1997-01-29	369.999
1997-01-30	372.348
1997-01-31	372.536
1997-02-17	374.177
1997-02-18	337.645
1997-02-19	358.133
1997-02-20	350.591
1997-02-21	359.276
1997-02-24	362.685
1997-02-25	368.704
1997-02-26	377.397
1997-02-27	379.56
1997-02-28	382.63
1997-03-03	398.223
1997-03-04	400.275
1997-03-05	391.258
1997-03-06	396.087
1997-03-07	395.324
1997-03-10	402.154
1997-03-11	409.971
1997-03-12	414.128
1997-03-13	410.944
1997-03-14	416.169
1997-03-17	423.677
1997-03-18	425.732
1997-03-19	428.765
1997-03-20	418.804
1997-03-21	429.648
1997-03-24	440.865
1997-03-25	445.155
1997-03-26	451.808
1997-03-27	450.329
1997-03-28	446.745
1997-03-31	458.485
1997-04-01	459.762
1997-04-02	457.152
1997-04-03	458.376
1997-04-04	464.024
1997-04-07	468.991
1997-04-08	456.384
1997-04-09	465.674
1997-04-10	461.52
1997-04-11	453.619
1997-04-14	459.088
1997-04-15	459.826
1997-04-16	461.272
1997-04-17	461.308
1997-04-18	461.959
1997-04-21	471.498
1997-04-22	473.191
1997-04-23	477.799
1997-04-24	481.506
1997-04-25	483.849
1997-04-28	488.247
1997-04-29	484.725
1997-04-30	489.22
1997-05-05	507.88
1997-05-06	525.209
1997-05-07	533.782
1997-05-08	501.916
1997-05-09	525.137
1997-05-12	546.015
1997-05-13	531.52
1997-05-14	500.029
1997-05-15	515.47
1997-05-16	467.368
1997-05-19	472.434
1997-05-20	486.831
1997-05-21	467.629
1997-05-22	422.142
1997-05-23	425.724
1997-05-26	424.243
1997-05-27	440.48
1997-05-28	436.842
1997-05-29	433.343
1997-05-30	443.909
1997-06-02	466.518
1997-06-03	469.896
1997-06-04	474.169
1997-06-05	472.495
1997-06-06	440.215
1997-06-09	445.654
1997-06-10	426.448
1997-06-11	414.737
1997-06-12	412.91
1997-06-13	431.088
1997-06-16	443.121
1997-06-17	434.401
1997-06-18	428.295
1997-06-19	421.6
1997-06-20	449.968
1997-06-23	450.402
1997-06-24	463.588
1997-06-25	463.21
1997-06-26	460.088
1997-06-27	449.425
1997-07-02	431.12
1997-07-03	408.265
1997-07-04	411.623
1997-07-07	378.347
1997-07-08	382.266
1997-07-09	387.437
1997-07-10	380.332
1997-07-11	398.215
1997-07-14	411.017
1997-07-15	413.22
1997-07-16	409.592
1997-07-17	415.129
1997-07-18	419.635
1997-07-21	415.487
1997-07-22	422.403
1997-07-23	421.209
1997-07-24	410.421
1997-07-25	408.124
1997-07-28	394.461
1997-07-29	397.152
1997-07-30	407.725
1997-07-31	407.494
1997-08-01	409.458
1997-08-04	413.99
1997-08-05	413.229
1997-08-06	403.521
1997-08-07	407.39
1997-08-08	403.833
1997-08-11	395.193
1997-08-12	380.409
1997-08-13	370.859
1997-08-14	382.011
1997-08-15	375.199
1997-08-18	365.473
1997-08-19	365.511
1997-08-20	369.711
1997-08-21	377.9
1997-08-22	383.482
1997-08-25	388.019
1997-08-26	391.548
1997-08-27	394.891
1997-08-28	394.524
1997-08-29	393.245
1997-09-01	395.153
1997-09-02	396.593
1997-09-03	402.416
1997-09-04	405.604
1997-09-05	404.771
1997-09-08	405.956
1997-09-09	398.715
1997-09-10	404.759
1997-09-11	400.536
1997-09-12	392.035
1997-09-15	380.109
1997-09-16	382.196
1997-09-17	375.895
1997-09-18	378.934
1997-09-19	383.258
1997-09-22	355.572
1997-09-23	328.928
1997-09-24	350.778
1997-09-25	355.519
1997-09-26	353.333
1997-09-29	343.042
1997-09-30	348.403
1997-10-06	348.583
1997-10-07	349.53
1997-10-08	360.91
1997-10-09	360.064
1997-10-10	363.484
1997-10-13	360.544
1997-10-14	359.347
1997-10-15	364.705
1997-10-16	376.683
1997-10-17	388.65
1997-10-20	397.872
1997-10-21	406.131
1997-10-22	396.969
1997-10-23	403.606
1997-10-24	413.604
1997-10-27	418.455
1997-10-28	403.307
1997-10-29	417.072
1997-10-30	412.91
1997-10-31	415.81
1997-11-03	416.309
1997-11-04	420.02
1997-11-05	427.501
1997-11-06	422.797
1997-11-07	429.012
1997-11-10	421.145
1997-11-11	421.185
1997-11-12	413.176
1997-11-13	419.709
1997-11-14	417.143
1997-11-17	415.203
1997-11-18	410.138
1997-11-19	407.004
1997-11-20	403.568
1997-11-21	395.405
1997-11-24	385.4
1997-11-25	388.239
1997-11-26	393.359
1997-11-27	381.464
1997-11-28	391.024
1997-12-01	385.953
1997-12-02	385.231
1997-12-03	383.424
1997-12-04	393.481
1997-12-05	392.834
1997-12-08	392.333
1997-12-09	397.237
1997-12-10	399.102
1997-12-11	398.373
1997-12-12	395.337
1997-12-15	399.312
1997-12-16	403.936
1997-12-17	391.688
1997-12-18	390.943
1997-12-19	391.765
1997-12-22	393.418
1997-12-23	396.678
1997-12-24	396.443
1997-12-25	399.378
1997-12-26	404.586
1997-12-29	407.409
1997-12-30	403.957
1997-12-31	406.452
1998-01-05	415.68
1998-01-06	419.57
1998-01-07	424.47
1998-01-08	425.39
1998-01-09	424.35
1998-01-12	422.8
1998-01-13	399.13
1998-01-14	412.31
1998-01-15	419.59
1998-01-16	414.81
1998-01-19	412.45
1998-01-20	406.74
1998-01-21	402.89
1998-01-22	405.15
1998-01-23	410.44
1998-02-09	418.78
1998-02-10	414.65
1998-02-11	418.01
1998-02-12	416.46
1998-02-13	416.77
1998-02-16	415.98
1998-02-17	416.45
1998-02-18	414.4
1998-02-19	414.24
1998-02-20	410.73
1998-02-23	405.69
1998-02-24	402.58
1998-02-25	397.33
1998-02-26	402.38
1998-02-27	399.06
1998-03-02	385.34
1998-03-03	390.56
1998-03-04	392.82
1998-03-05	390.43
1998-03-06	389.68
1998-03-09	386.89
1998-03-10	387.79
1998-03-11	384.51
1998-03-12	381.43
1998-03-13	386.12
1998-03-16	390.87
1998-03-17	396.31
1998-03-18	391.97
1998-03-19	389.79
1998-03-20	388.86
1998-03-23	386.22
1998-03-24	390.8
1998-03-25	390.51
1998-03-26	388.36
1998-03-27	395.79
1998-03-30	406.89
1998-03-31	404.37
1998-04-01	407.51
1998-04-02	412.36
1998-04-03	418.02
1998-04-06	424.8
1998-04-07	424.3
1998-04-08	430.26
1998-04-09	423.71
1998-04-10	430.39
1998-04-13	432.89
1998-04-14	430.61
1998-04-15	436.04
1998-04-16	433.36
1998-04-17	426.36
1998-04-20	423.87
1998-04-21	426.72
1998-04-22	436.5
1998-04-23	433.33
1998-04-24	430.19
1998-04-27	428.19
1998-04-28	436.57
1998-04-29	437.19
1998-04-30	442.29
1998-05-04	450.25
1998-05-05	452.71
1998-05-06	452.37
1998-05-07	444.47
1998-05-08	453.61
1998-05-11	450.76
1998-05-12	449.17
1998-05-13	455.72
1998-05-14	455.63
1998-05-15	454.28
1998-05-18	454.71
1998-05-19	453.3
1998-05-20	450.77
1998-05-21	454.71
1998-05-22	458.48
1998-05-25	462.91
1998-05-26	463.39
1998-05-27	465.99
1998-05-28	463.68
1998-05-29	466.82
1998-06-01	470.06
1998-06-02	469.66
1998-06-03	471.99
1998-06-04	468.16
1998-06-05	468
1998-06-08	467.63
1998-06-09	452.68
1998-06-10	454.28
1998-06-11	444.4
1998-06-12	458.48
1998-06-15	450.66
1998-06-16	446.69
1998-06-17	445.06
1998-06-18	450.8
1998-06-19	457.81
1998-06-22	458.4
1998-06-23	457.17
1998-06-24	458.89
1998-06-25	451.73
1998-06-26	449.82
1998-06-29	438.57
1998-06-30	431.94
1998-07-01	426.07
1998-07-02	432.84
1998-07-03	433.57
1998-07-06	423.55
1998-07-07	425.52
1998-07-08	430.31
1998-07-09	431.08
1998-07-10	438.92
1998-07-13	438.16
1998-07-14	429.87
1998-07-15	430.75
1998-07-16	425.41
1998-07-17	421.64
1998-07-20	412.13
1998-07-21	422.62
1998-07-22	417.29
1998-07-23	423.49
1998-07-24	429.05
1998-07-27	427.85
1998-07-28	427.26
1998-07-29	424.07
1998-07-30	423.9
1998-07-31	425.07
1998-08-03	420.28
1998-08-04	417.21
1998-08-05	421.83
1998-08-06	417.83
1998-08-07	409.39
1998-08-10	396.51
1998-08-11	390.88
1998-08-12	383.74
1998-08-13	388.86
1998-08-14	375.52
1998-08-17	344.29
1998-08-18	341
1998-08-19	360.98
1998-08-20	371.7
1998-08-21	378.81
1998-08-24	379.39
1998-08-25	379.21
1998-08-26	375.21
1998-08-27	367.15
1998-08-28	363.15
1998-08-31	369.89
1998-09-01	367.09
1998-09-02	365.25
1998-09-03	368.84
1998-09-04	374.22
1998-09-07	381.27
1998-09-08	378.04
1998-09-09	386.35
1998-09-10	394.17
1998-09-11	396.22
1998-09-14	404.38
1998-09-15	401.44
1998-09-16	405.83
1998-09-17	398.21
1998-09-18	390.22
1998-09-21	396.15
1998-09-22	394.95
1998-09-23	397.72
1998-09-24	387.99
1998-09-25	393.71
1998-09-28	395.42
1998-09-29	394.95
1998-09-30	399.29
1998-10-05	398.49
1998-10-06	391.31
1998-10-07	388.9
1998-10-08	394.66
1998-10-09	394.28
1998-10-12	394.27
1998-10-13	395.65
1998-10-14	395.71
1998-10-15	399.15
1998-10-16	402.67
1998-10-19	407.61
1998-10-20	403.89
1998-10-21	390.5
1998-10-22	393.25
1998-10-23	393.92
1998-10-26	391.57
1998-10-27	394.01
1998-10-28	399.22
1998-10-29	398.43
1998-10-30	399.35
1998-11-02	402.55
1998-11-03	405.7
1998-11-04	405.02
1998-11-05	409.69
1998-11-06	412.45
1998-11-09	420.18
1998-11-10	420.93
1998-11-11	421.58
1998-11-12	420.59
1998-11-13	420.77
1998-11-16	425.36
1998-11-17	424.31
1998-11-18	422.16
1998-11-19	418.81
1998-11-20	418.72
1998-11-23	416.75
1998-11-24	417.66
1998-11-25	412.35
1998-11-26	408.09
1998-11-27	404.29
1998-11-30	404.44
1998-12-01	399.75
1998-12-02	401.36
1998-12-03	398.36
1998-12-04	394.17
1998-12-07	390.74
1998-12-08	394.15
1998-12-09	394.31
1998-12-10	387.76
1998-12-11	391.58
1998-12-14	384.66
1998-12-15	385.39
1998-12-16	380.91
1998-12-17	373.23
1998-12-18	372.54
1998-12-21	373.14
1998-12-22	385.21
1998-12-23	381.56
1998-12-24	379.95
1998-12-25	380.4
1998-12-28	374.84
1998-12-29	368.59
1998-12-30	370.47
1998-12-31	370.12
1999-01-04	362.24
1999-01-05	360.46
1999-01-06	364.16
1999-01-07	365.11
1999-01-08	376.67
1999-01-11	378.11
1999-01-12	373.07
1999-01-13	370.53
1999-01-14	369.13
1999-01-15	365.81
1999-01-18	371.53
1999-01-19	373.82
1999-01-20	371.85
1999-01-21	374.9
1999-01-22	375.96
1999-01-25	370.84
1999-01-26	367.34
1999-01-27	370.7
1999-01-28	367.33
1999-01-29	367.17
1999-02-01	363.88
1999-02-02	365.13
1999-02-03	361.71
1999-02-04	355.87
1999-02-05	347.88
1999-02-08	341.09
1999-02-09	349.38
1999-03-01	353.31
1999-03-02	354.34
1999-03-03	362.38
1999-03-04	362.86
1999-03-05	366.35
1999-03-08	369.65
1999-03-09	368.29
1999-03-10	367.44
1999-03-11	373.9
1999-03-12	376.43
1999-03-15	378.05
1999-03-16	377.72
1999-03-17	375.11
1999-03-18	371.52
1999-03-19	378.45
1999-03-22	378.73
1999-03-23	378.64
1999-03-24	377.87
1999-03-25	373.16
1999-03-26	374.49
1999-03-29	377.97
1999-03-30	373.1
1999-03-31	375.14
1999-04-01	377.39
1999-04-02	380.63
1999-04-05	383.76
1999-04-06	384.26
1999-04-07	384.55
1999-04-08	383.23
1999-04-09	381.87
1999-04-12	377.99
1999-04-13	374.06
1999-04-14	375.82
1999-04-15	370.25
1999-04-16	368.25
1999-04-19	367.66
1999-04-20	371.02
1999-04-21	364.76
1999-04-22	362.84
1999-04-23	368.09
1999-04-26	362.3
1999-04-27	354.34
1999-04-28	352.19
1999-04-29	359.03
1999-04-30	361.68
1999-05-04	359.41
1999-05-05	360.18
1999-05-06	363.77
1999-05-07	360.16
1999-05-10	343.61
1999-05-11	350.58
1999-05-12	350.27
1999-05-13	346.23
1999-05-14	336.6
1999-05-17	335.16
1999-05-18	333.77
1999-05-19	350.13
1999-05-20	360.65
1999-05-21	364.49
1999-05-24	379.56
1999-05-25	375.61
1999-05-26	385.92
1999-05-27	400.24
1999-05-28	397.94
1999-05-31	397.68
1999-06-01	407.4
1999-06-02	401.95
1999-06-03	396.76
1999-06-04	404.86
1999-06-07	416.7
1999-06-08	419.87
1999-06-09	425.08
1999-06-10	430.13
1999-06-11	434.78
1999-06-14	450.97
1999-06-15	433.17
1999-06-16	457.47
1999-06-17	470.59
1999-06-18	473.84
1999-06-21	491.54
1999-06-22	500.13
1999-06-23	514.18
1999-06-24	532.41
1999-06-25	513.08
1999-06-28	548.18
1999-06-29	561.56
1999-06-30	542.56
1999-07-01	499.19
1999-07-02	520.03
1999-07-05	509.89
1999-07-06	488.1
1999-07-07	504.96
1999-07-08	510.55
1999-07-09	513.52
1999-07-12	505.81
1999-07-13	489.55
1999-07-14	503.45
1999-07-15	499.99
1999-07-16	488.05
1999-07-19	471.33
1999-07-20	504.28
1999-07-21	512.44
1999-07-22	491.76
1999-07-23	501.55
1999-07-26	506.81
1999-07-27	504.21
1999-07-28	507.71
1999-07-29	507.18
1999-07-30	507.96
1999-08-02	514.31
1999-08-03	515.43
1999-08-04	521.04
1999-08-05	520.61
1999-08-06	519.07
1999-08-09	514.97
1999-08-10	506.81
1999-08-11	500
1999-08-12	497.81
1999-08-13	495.99
1999-08-16	490.5
1999-08-17	495.14
1999-08-18	495.13
1999-08-19	513.13
1999-08-20	510.2
1999-08-23	513.34
1999-08-24	515.63
1999-08-25	508.44
1999-08-26	511.07
1999-08-27	511.64
1999-08-30	507
1999-08-31	509.87
1999-09-01	500.83
1999-09-02	505.05
1999-09-03	499.03
1999-09-06	492.54
1999-09-07	493.69
1999-09-08	497.12
1999-09-09	527.03
1999-09-10	522.38
1999-09-13	526.6
1999-09-14	527.37
1999-09-15	522.65
1999-09-16	518.65
1999-09-17	519.22
1999-09-20	513.54
1999-09-21	512.41
1999-09-22	511.34
1999-09-23	507.22
1999-09-24	512.01
1999-09-27	507.41
1999-09-28	503.92
1999-09-29	502.11
1999-09-30	499.53
1999-10-08	490.02
1999-10-11	486.41
1999-10-12	490.39
1999-10-13	481.31
1999-10-14	478.93
1999-10-15	490.1
1999-10-18	477.25
1999-10-19	465.79
1999-10-20	469.37
1999-10-21	458.35
1999-10-22	471.64
1999-10-25	463.47
1999-10-26	469.02
1999-10-27	485.71
1999-10-28	478.61
1999-10-29	475.52
1999-11-01	470.7
1999-11-02	469.84
1999-11-03	467.31
1999-11-04	462.7
1999-11-05	463.01
1999-11-08	467.32
1999-11-09	465.01
1999-11-10	460.32
1999-11-11	457.87
1999-11-12	458.92
1999-11-15	458.28
1999-11-16	453.32
1999-11-17	461.86
1999-11-18	469.33
1999-11-19	465.07
1999-11-22	463.2
1999-11-23	465.13
1999-11-24	461.62
1999-11-25	458.29
1999-11-26	459.2
1999-11-29	455.52
1999-11-30	455.67
1999-12-01	460.44
1999-12-02	456.07
1999-12-03	456.41
1999-12-06	453.85
1999-12-07	454.37
1999-12-08	452.76
1999-12-09	450.31
1999-12-10	455.13
1999-12-13	450.86
1999-12-14	453.95
1999-12-15	462.02
1999-12-16	456.08
1999-12-17	450.78
1999-12-21	443.17
1999-12-22	440.33
1999-12-23	433.82
1999-12-24	428.93
1999-12-27	425
1999-12-28	425.63
1999-12-29	428.66
1999-12-30	431.84
2000-01-04	445.317
2000-01-05	446.881
2000-01-06	465.34
2000-01-07	482.54
2000-01-10	492.983
2000-01-11	472.84
2000-01-12	459.731
2000-01-13	456.723
2000-01-14	451.726
2000-01-17	459.294
2000-01-18	459.689
2000-01-19	466.474
2000-01-20	474.486
2000-01-21	477.006
2000-01-24	485.804
2000-01-25	485.927
2000-01-26	487.721
2000-01-27	495.383
2000-01-28	505.024
2000-02-14	550.85
2000-02-15	554.03
2000-02-16	567.494
2000-02-17	548.742
2000-02-18	558.605
2000-02-21	561.678
2000-02-22	543.34
2000-02-23	528.579
2000-02-24	543.555
2000-02-25	542.652
2000-02-28	566.727
2000-02-29	565.031
2000-03-01	564.111
2000-03-02	566.68
2000-03-03	573.175
2000-03-06	550.828
2000-03-07	557.956
2000-03-08	567.495
2000-03-09	567.301
2000-03-10	559.46
2000-03-13	569.324
2000-03-14	557.333
2000-03-15	560.47
2000-03-16	533.838
2000-03-17	552.067
2000-03-20	568.347
2000-03-21	572.931
2000-03-22	577.936
2000-03-23	587.166
2000-03-24	582.233
2000-03-27	599.777
2000-03-28	604.243
2000-03-29	601.441
2000-03-30	608.619
2000-03-31	604.052
2000-04-03	600.748
2000-04-04	587.315
2000-04-05	592.098
2000-04-06	604.819
2000-04-07	609.812
2000-04-10	613.951
2000-04-11	612.594
2000-04-12	607.288
2000-04-13	613.701
2000-04-14	612.959
2000-04-17	599.362
2000-04-18	605.615
2000-04-19	609.199
2000-04-20	613.124
2000-04-21	609.107
2000-04-24	605.974
2000-04-25	606.429
2000-04-26	606.264
2000-04-27	598.572
2000-04-28	610.835
2000-05-08	611.755
2000-05-09	603.091
2000-05-10	582.913
2000-05-11	570.59
2000-05-12	570.506
2000-05-15	562.814
2000-05-16	571.066
2000-05-17	571.181
2000-05-18	584.599
2000-05-19	593.707
2000-05-22	609.554
2000-05-23	610.076
2000-05-24	616.658
2000-05-25	624.804
2000-05-26	625.43
2000-05-29	631.521
2000-05-30	624.26
2000-05-31	628.635
2000-06-01	631.837
2000-06-02	636.11
2000-06-05	629.157
2000-06-06	639.52
2000-06-07	641.781
2000-06-08	636.489
2000-06-09	628.65
2000-06-12	631.053
2000-06-13	638.831
2000-06-14	636.782
2000-06-15	639.2
2000-06-16	635.151
2000-06-19	633.894
2000-06-20	629.538
2000-06-21	637.395
2000-06-22	638.163
2000-06-23	646.154
2000-06-26	652.51
2000-06-27	652.88
2000-06-28	653.658
2000-06-29	652.073
2000-06-30	647.627
2000-07-03	635.832
2000-07-04	641.959
2000-07-05	641.456
2000-07-06	639.422
2000-07-07	647.475
2000-07-10	651.862
2000-07-11	656.046
2000-07-12	659.065
2000-07-13	660.041
2000-07-14	662.006
2000-07-17	656.652
2000-07-18	661.055
2000-07-19	661.847
2000-07-20	661.011
2000-07-21	662.277
2000-07-24	659.844
2000-07-25	661.867
2000-07-26	666.406
2000-07-27	666.695
2000-07-28	668.791
2000-07-31	672.451
2000-08-01	673.31
2000-08-02	674.587
2000-08-03	677.875
2000-08-04	672.857
2000-08-07	676.742
2000-08-08	681.172
2000-08-09	682.891
2000-08-10	682.402
2000-08-11	681.971
2000-08-14	685.871
2000-08-15	684.884
2000-08-16	686.42
2000-08-17	686.698
2000-08-18	687.454
2000-08-21	691.642
2000-08-22	680.409
2000-08-23	674.094
2000-08-24	678.308
2000-08-25	684.077
2000-08-28	688.103
2000-08-29	690.871
2000-08-30	682.818
2000-08-31	664
2000-09-01	657.513
2000-09-04	662.777
2000-09-05	649.919
2000-09-06	638.136
2000-09-07	646.696
2000-09-08	649.148
2000-09-11	653.134
2000-09-12	658.089
2000-09-13	662.065
2000-09-14	659.28
2000-09-15	659.152
2000-09-18	648.731
2000-09-19	633.498
2000-09-20	639.896
2000-09-21	634.955
2000-09-22	628.866
2000-09-25	622.811
2000-09-26	627.391
2000-09-27	635.588
2000-09-28	627.462
2000-09-29	635.337
2000-10-09	638.027
2000-10-10	645.868
2000-10-11	643.725
2000-10-12	640.396
2000-10-13	638.947
2000-10-16	634.34
2000-10-17	636.287
2000-10-18	642.692
2000-10-19	637.938
2000-10-20	648.162
2000-10-23	652.984
2000-10-24	653.655
2000-10-25	657.47
2000-10-26	652.138
2000-10-27	653.93
2000-10-30	655.591
2000-10-31	650.704
2000-11-01	655.526
2000-11-02	657.934
2000-11-03	657.367
2000-11-06	660.243
2000-11-07	661.29
2000-11-08	665.319
2000-11-09	672.98
2000-11-10	677.137
2000-11-13	684.711
2000-11-14	688.829
2000-11-15	688.678
2000-11-16	694.194
2000-11-17	692.704
2000-11-20	694.647
2000-11-21	693.466
2000-11-22	701.96
2000-11-23	703.972
2000-11-24	681.38
2000-11-27	681.283
2000-11-28	690.994
2000-11-29	686.526
2000-11-30	687.689
2000-12-01	691.488
2000-12-04	696.483
2000-12-05	694.929
2000-12-06	687.269
2000-12-07	683.959
2000-12-08	685.387
2000-12-11	674.974
2000-12-12	680.456
2000-12-13	680.317
2000-12-14	679.311
2000-12-15	676.294
2000-12-18	677.657
2000-12-19	678.321
2000-12-20	684.835
2000-12-21	685.308
2000-12-22	682.313
2000-12-25	680.153
2000-12-26	682.485
2000-12-27	675.268
2000-12-28	676.521
2000-12-29	682.607
2001-01-02	692.25
2001-01-03	698.1
2001-01-04	695.32
2001-01-05	696.72
2001-01-08	687.72
2001-01-09	686.22
2001-01-10	693.34
2001-01-11	690.94
2001-01-12	685.89
2001-01-15	663.03
2001-01-16	666.32
2001-01-17	662.84
2001-01-18	664.08
2001-01-19	672.3
2001-02-05	654.54
2001-02-06	649.37
2001-02-07	643.69
2001-02-08	625.46
2001-02-09	634.01
2001-02-12	633.56
2001-02-13	635.21
2001-02-14	635.73
2001-02-15	630.2
2001-02-16	628.96
2001-02-19	635
2001-02-20	630.69
2001-02-21	613.15
2001-02-22	610.26
2001-02-23	618.36
2001-02-26	626.56
2001-02-27	629.57
2001-02-28	627.77
2001-03-01	630.95
2001-03-02	636.76
2001-03-05	635.15
2001-03-06	635.14
2001-03-07	636.71
2001-03-08	640.63
2001-03-09	645.05
2001-03-12	646.24
2001-03-13	641.39
2001-03-14	647.17
2001-03-15	648.73
2001-03-16	649.05
2001-03-19	654.07
2001-03-20	658.32
2001-03-21	662.68
2001-03-22	666.42
2001-03-23	656.03
2001-03-26	666.55
2001-03-27	673.37
2001-03-28	674.22
2001-03-29	672.04
2001-03-30	675.55
2001-04-02	678.56
2001-04-03	676.21
2001-04-04	665.52
2001-04-05	673.29
2001-04-06	672.02
2001-04-09	674.56
2001-04-10	677.91
2001-04-11	678.69
2001-04-12	679.39
2001-04-13	681.83
2001-04-16	688.29
2001-04-17	689.37
2001-04-18	686.8
2001-04-19	685.63
2001-04-20	679
2001-04-23	676.07
2001-04-24	679.45
2001-04-25	667.14
2001-04-26	662.71
2001-04-27	665.8
2001-04-30	666.46
2001-05-08	671.75
2001-05-09	671.26
2001-05-10	673.97
2001-05-11	675.6
2001-05-14	680.53
2001-05-15	683.6
2001-05-16	686.54
2001-05-17	683.86
2001-05-18	686.98
2001-05-21	689.57
2001-05-22	688.67
2001-05-23	684.59
2001-05-24	684.52
2001-05-25	683.05
2001-05-28	678.11
2001-05-29	679.04
2001-05-30	687.37
2001-05-31	688.19
2001-06-01	689.56
2001-06-04	690.5
2001-06-05	692.33
2001-06-06	695.08
2001-06-07	691.93
2001-06-08	690.38
2001-06-11	689.9
2001-06-12	692.71
2001-06-13	697.68
2001-06-14	686.5
2001-06-15	690.05
2001-06-18	677.12
2001-06-19	678.83
2001-06-20	676.01
2001-06-21	683.18
2001-06-22	688.91
2001-06-25	694.5
2001-06-26	695.29
2001-06-27	694.3
2001-06-28	690.78
2001-06-29	690.8
2001-07-02	686.8
2001-07-03	688.15
2001-07-04	686.4
2001-07-05	680.07
2001-07-06	676.87
2001-07-09	677.53
2001-07-10	683.86
2001-07-11	677.59
2001-07-12	677.2
2001-07-13	676.07
2001-07-16	671.8
2001-07-17	669.22
2001-07-18	671.16
2001-07-19	672.17
2001-07-20	680.74
2001-07-23	679.56
2001-07-24	669.45
2001-07-25	662.87
2001-07-26	654.68
2001-07-27	645.42
2001-07-30	609.24
2001-07-31	597.54
2001-08-01	619.58
2001-08-02	610.79
2001-08-03	611.93
2001-08-06	589.51
2001-08-07	596.82
2001-08-08	594.47
2001-08-09	604.55
2001-08-10	612.91
2001-08-13	613.72
2001-08-14	607.2
2001-08-15	610
2001-08-16	602.34
2001-08-17	602.41
2001-08-20	606.34
2001-08-21	609.67
2001-08-22	600.53
2001-08-23	601.4
2001-08-24	595.88
2001-08-27	575.81
2001-08-28	581.24
2001-08-29	582.98
2001-08-30	578.6
2001-08-31	578.02
2001-09-03	572.36
2001-09-04	586.83
2001-09-05	588.17
2001-09-06	585.72
2001-09-07	567.3
2001-09-10	581.18
2001-09-11	581.94
2001-09-12	574.98
2001-09-13	572.01
2001-09-14	564.35
2001-09-17	551.55
2001-09-18	555.97
2001-09-19	562.99
2001-09-20	561.41
2001-09-21	557.09
2001-09-24	553.01
2001-09-25	551.58
2001-09-26	544.04
2001-09-27	541.93
2001-09-28	541.61
2001-10-08	528.94
2001-10-09	534.53
2001-10-10	515.12
2001-10-11	500.45
2001-10-12	514.28
2001-10-15	513.32
2001-10-16	504.37
2001-10-17	500.66
2001-10-18	491.94
2001-10-19	476.45
2001-10-22	461.95
2001-10-23	506.66
2001-10-24	524.86
2001-10-25	510.65
2001-10-26	509.5
2001-10-29	516.44
2001-10-30	511.31
2001-10-31	512.44
2001-11-01	517.89
2001-11-02	514.29
2001-11-05	509.46
2001-11-06	507.12
2001-11-07	481.23
2001-11-08	485.65
2001-11-09	493.8
2001-11-12	491.03
2001-11-13	488.98
2001-11-14	489.4
2001-11-15	490.13
2001-11-16	497.75
2001-11-19	503.95
2001-11-20	513.89
2001-11-21	517.12
2001-11-22	521.29
2001-11-23	520.25
2001-11-26	517.69
2001-11-27	523.35
2001-11-28	528.73
2001-11-29	528.66
2001-11-30	533.4
2001-12-03	538.49
2001-12-04	541.55
2001-12-05	532.03
2001-12-06	535.29
2001-12-07	535.17
2001-12-10	534.48
2001-12-11	528.42
2001-12-12	523.45
2001-12-13	514.62
2001-12-14	510.42
2001-12-17	507.25
2001-12-18	514.65
2001-12-19	509.64
2001-12-20	497.22
2001-12-21	500.02
2001-12-24	490.65
2001-12-25	491.76
2001-12-26	497.88
2001-12-27	495.41
2001-12-28	498.04
2001-12-31	499.39
2002-01-04	489.97
2002-01-07	484
2002-01-08	480.06
2002-01-09	470.51
2002-01-10	474.15
2002-01-11	460.8
2002-01-14	443.32
2002-01-15	434.78
2002-01-16	439.57
2002-01-17	417.53
2002-01-18	413.64
2002-01-21	394.28
2002-01-22	391.1
2002-01-23	418.69
2002-01-24	423.23
2002-01-25	424.93
2002-01-28	397.21
2002-01-29	408.97
2002-01-30	412.95
2002-01-31	442.31
2002-02-01	440.67
2002-02-04	450.21
2002-02-05	452.98
2002-02-06	440.31
2002-02-07	451.04
2002-02-08	449.74
2002-02-25	458.6
2002-02-26	459.98
2002-02-27	461.33
2002-02-28	457.19
2002-03-01	449.41
2002-03-04	457.47
2002-03-05	469.32
2002-03-06	475.42
2002-03-07	490.97
2002-03-08	501.38
2002-03-11	512.75
2002-03-12	503.86
2002-03-13	494.6
2002-03-14	510.21
2002-03-15	496.25
2002-03-18	497.68
2002-03-19	508.19
2002-03-20	512.93
2002-03-21	514.57
2002-03-22	509.21
2002-03-25	511.41
2002-03-26	503.08
2002-03-27	506.29
2002-03-28	506.67
2002-03-29	491.69
2002-04-01	494.61
[truncated: 1,571 more rows]

## Sheet: 周度数据
date	weekenum	averageprice
1994-01-03	19942	242.566
1994-01-10	19943	243.882
1994-01-17	19944	232.196
1994-01-24	19945	223.108
1994-01-31	19946	217.732
1994-02-14	19948	216.435
1994-02-21	19949	218.011
1994-02-28	199410	214.97
1994-03-07	199411	206.106
1994-03-14	199412	209.945
1994-03-21	199413	198.787
1994-03-28	199414	186.267
1994-04-04	199415	177.928
1994-04-11	199416	163.121
1994-04-18	199417	138.887
1994-04-25	199418	147.413
1994-05-03	199419	159.94
1994-05-09	199420	166.311
1994-05-16	199421	165.784
1994-05-23	199422	158.223
1994-05-30	199423	142.914
1994-06-06	199424	136.52
1994-06-13	199425	130.561
1994-06-20	199426	128.56
1994-06-27	199427	119.126
1994-07-04	199428	114.317
1994-07-11	199429	110.514
1994-07-18	199430	99.6446
1994-07-25	199431	100.143
1994-08-01	199432	143.268
1994-08-08	199433	162.304
1994-08-15	199434	164.718
1994-08-22	199435	158.916
1994-08-29	199436	162.555
1994-09-05	199437	222.186
1994-09-12	199438	227.521
1994-09-19	199439	221.345
1994-09-26	199440	216.565
1994-10-05	199441	165.628
1994-10-10	199442	161.068
1994-10-17	199443	154.857
1994-10-24	199444	161.248
1994-10-31	199445	152.406
1994-11-07	199446	154.792
1994-11-14	199447	155.154
1994-11-21	199448	151.113
1994-11-28	199449	151.119
1994-12-05	199450	143.427
1994-12-12	199451	143.358
1994-12-19	199452	145.617
1994-12-26	199453	141.784
1995-01-03	19951	145.134
1995-01-09	19952	137.35
1995-01-16	19953	129.43
1995-01-23	19954	127.065
1995-02-13	19957	126.951
1995-02-20	19958	131.808
1995-02-27	19959	131.417
1995-03-06	199510	141.454
1995-03-13	199511	134.851
1995-03-20	199512	135.289
1995-03-27	199513	138.025
1995-04-03	199514	139.503
1995-04-10	199515	138.935
1995-04-17	199516	136.799
1995-04-24	199517	126.859
1995-05-02	199518	121.618
1995-05-08	199519	120.162
1995-05-15	199520	137.447
1995-05-22	199521	149.929
1995-05-29	199522	140.574
1995-06-05	199523	137.239
1995-06-12	199524	132.785
1995-06-19	199525	129.637
1995-06-26	199526	130.473
1995-07-03	199527	127.603
1995-07-10	199528	131.258
1995-07-17	199529	133.951
1995-07-24	199530	133.682
1995-07-31	199531	133.396
1995-08-07	199532	139.44
1995-08-14	199533	149.248
1995-08-21	199534	146.907
1995-08-28	199535	139.226
1995-09-04	199536	139.451
1995-09-11	199537	141.772
1995-09-18	199538	139.476
1995-09-25	199539	136.863
1995-10-04	199540	136.931
1995-10-09	199541	132.811
1995-10-16	199542	136.196
1995-10-23	199543	143.711
1995-10-30	199544	138.912
1995-11-06	199545	139.161
1995-11-13	199546	136.301
1995-11-20	199547	136.338
1995-11-27	199548	131.835
1995-12-04	199549	130.262
1995-12-11	199550	127.551
1995-12-18	199551	122.649
1995-12-25	199552	117.864
1996-01-02	19961	113.953
1996-01-08	19962	113.737
1996-01-15	19963	111.677
1996-01-22	19964	108.962
1996-01-29	19965	111.844
1996-02-05	19966	109.202
1996-02-12	19967	112.561
1996-03-04	199610	118.69
1996-03-11	199611	115.066
1996-03-18	199612	116.437
1996-03-25	199613	116.447
1996-04-01	199614	116.192
1996-04-08	199615	121.127
1996-04-15	199616	128.98
1996-04-22	199617	146.689
1996-04-29	199618	166.494
1996-05-06	199619	164.902
1996-05-13	199620	171.721
1996-05-20	199621	168.682
1996-05-27	199622	165.115
1996-06-03	199623	180.588
1996-06-10	199624	191.154
1996-06-17	199625	198.646
1996-06-24	199626	206.215
1996-07-01	199627	198.734
1996-07-08	199628	226.19
1996-07-15	199629	250.396
1996-07-22	199630	269.911
1996-07-29	199631	273.167
1996-08-05	199632	276.987
1996-08-12	199633	280.458
1996-08-19	199634	259.984
1996-08-26	199635	258.218
1996-09-02	199636	283.121
1996-09-09	199637	262.156
1996-09-16	199638	265.423
1996-09-23	199639	274.125
1996-10-03	199640	289.042
1996-10-07	199641	306.906
1996-10-14	199642	349.146
1996-10-21	199643	371.78
1996-10-28	199644	388.928
1996-11-04	199645	380.569
1996-11-11	199646	411.3
1996-11-18	199647	444.134
1996-11-25	199648	448.544
1996-12-02	199649	465.429
1996-12-09	199650	485.522
1996-12-16	199651	374.288
1996-12-23	199652	314.355
1996-12-30	199653	349.103
1997-01-02	19971	344.721
1997-01-06	19972	330.602
1997-01-13	19973	343.363
1997-01-20	19974	356.868
1997-01-27	19975	371.168
1997-02-17	19978	355.964
1997-02-24	19979	374.195
1997-03-03	199710	396.233
1997-03-10	199711	410.673
1997-03-17	199712	425.325
1997-03-24	199713	446.98
1997-03-31	199714	459.56
1997-04-07	199715	461.238
1997-04-14	199716	460.691
1997-04-21	199717	477.569
1997-04-28	199718	487.397
1997-05-05	199719	518.785
1997-05-12	199720	512.08
1997-05-19	199721	454.952
1997-05-26	199722	435.763
1997-06-02	199723	464.659
1997-06-09	199724	426.167
1997-06-16	199725	435.477
1997-06-23	199726	457.343
1997-07-02	199727	417.003
1997-07-07	199728	385.319
1997-07-14	199729	413.719
1997-07-21	199730	415.529
1997-07-28	199731	403.258
1997-08-04	199732	408.393
1997-08-11	199733	380.734
1997-08-18	199734	372.415
1997-08-25	199735	392.445
1997-09-01	199736	400.907
1997-09-08	199737	400.4
1997-09-15	199738	380.078
1997-09-22	199739	348.826
1997-09-29	199740	345.722
1997-10-06	199741	356.514
1997-10-13	199742	369.986
1997-10-20	199743	403.636
1997-10-27	199744	413.511
1997-11-03	199745	423.128
1997-11-10	199746	418.472
1997-11-17	199747	406.264
1997-11-24	199748	387.897
1997-12-01	199749	388.185
1997-12-08	199750	396.476
1997-12-15	199751	395.529
1997-12-22	199752	398.101
1997-12-29	199753	405.939
1998-01-05	19982	421.892
1998-01-12	19983	413.728
1998-01-19	19984	407.534
1998-02-09	19987	416.934
1998-02-16	19988	414.36
1998-02-23	19989	401.408
1998-03-02	199810	389.766
1998-03-09	199811	385.348
1998-03-16	199812	391.56
1998-03-23	199813	390.336
1998-03-30	199814	409.83
1998-04-06	199815	426.692
1998-04-13	199816	431.852
1998-04-20	199817	430.122
1998-04-27	199818	436.06
1998-05-04	199819	450.682
1998-05-11	199820	453.112
1998-05-18	199821	454.394
1998-05-25	199822	464.558
1998-06-01	199823	469.574
1998-06-08	199824	455.494
1998-06-15	199825	450.204
1998-06-22	199826	455.202
1998-06-29	199827	432.598
1998-07-06	199828	429.876
1998-07-13	199829	429.166
1998-07-20	199830	420.916
1998-07-27	199831	425.63
1998-08-03	199832	417.308
1998-08-10	199833	387.102
1998-08-17	199834	359.356
1998-08-24	199835	372.822
1998-08-31	199836	369.058
1998-09-07	199837	387.21
1998-09-14	199838	400.016
1998-09-21	199839	394.104
1998-09-28	199840	396.553
1998-10-05	199841	393.528
1998-10-12	199842	397.49
1998-10-19	199843	397.834
1998-10-26	199844	396.516
1998-11-02	199845	407.082
1998-11-09	199846	420.81
1998-11-16	199847	421.872
1998-11-23	199848	411.828
1998-11-30	199849	399.616
1998-12-07	199850	391.708
1998-12-14	199851	379.346
1998-12-21	199852	380.052
1998-12-28	199853	371.005
1999-01-04	19992	365.728
1999-01-11	19993	371.33
1999-01-18	19994	373.612
1999-01-25	19995	368.676
1999-02-01	19996	358.894
1999-02-08	19997	345.235
1999-03-01	199910	359.848
1999-03-08	199911	371.142
1999-03-15	199912	376.17
1999-03-22	199913	376.578
1999-03-29	199914	376.846
1999-04-05	199915	383.534
1999-04-12	199916	373.274
1999-04-19	199917	366.874
1999-04-26	199918	357.908
1999-05-04	199919	360.88
1999-05-10	199920	345.458
1999-05-17	199921	348.84
1999-05-24	199922	387.854
1999-05-31	199923	401.73
1999-06-07	199924	425.312
1999-06-14	199925	457.208
1999-06-21	199926	510.268
1999-06-28	199927	534.304
1999-07-05	199928	505.404
1999-07-12	199929	497.37
1999-07-19	199930	496.272
1999-07-26	199931	506.774
1999-08-02	199932	518.092
1999-08-09	199933	503.116
1999-08-16	199934	500.82
1999-08-23	199935	512.024
1999-08-30	199936	504.356
1999-09-06	199937	506.552
1999-09-13	199938	522.898
1999-09-20	199939	511.304
1999-09-27	199940	503.243
1999-10-08	199941	490.02
1999-10-11	199942	485.428
1999-10-18	199943	468.48
1999-10-25	199944	474.466
1999-11-01	199945	466.712
1999-11-08	199946	461.888
1999-11-15	199947	461.572
1999-11-22	199948	461.488
1999-11-29	199949	456.822
1999-12-06	199950	453.284
1999-12-13	199951	454.738
1999-12-21	199952	436.562
1999-12-27	199953	427.782
2000-01-04	20002	460.019
2000-01-10	20003	466.801
2000-01-17	20004	467.39
2000-01-24	20005	491.972
2000-02-14	20008	555.944
2000-02-21	20009	543.961
2000-02-28	200010	567.145
2000-03-06	200011	560.608
2000-03-13	200012	554.606
2000-03-20	200013	577.723
2000-03-27	200014	603.626
2000-04-03	200015	598.958
2000-04-10	200016	612.099
2000-04-17	200017	607.281
2000-04-24	200018	605.615
2000-05-08	200020	587.771
2000-05-15	200021	576.673
2000-05-22	200022	617.304
2000-05-29	200023	630.473
2000-06-05	200024	635.119
2000-06-12	200025	636.203
2000-06-19	200026	637.029
2000-06-26	200027	651.75
2000-07-03	200028	641.229
2000-07-10	200029	657.804
2000-07-17	200030	660.568
2000-07-24	200031	664.721
2000-07-31	200032	674.216
2000-08-07	200033	681.036
2000-08-14	200034	686.265
2000-08-21	200035	681.706
2000-08-28	200036	676.661
2000-09-04	200037	649.335
2000-09-11	200038	658.344
2000-09-18	200039	637.189
2000-09-25	200040	629.718
2000-10-09	200042	641.393
2000-10-16	200043	639.884
2000-10-23	200044	654.035
2000-10-30	200045	655.424
2000-11-06	200046	667.394
2000-11-13	200047	689.823
2000-11-20	200048	695.085
2000-11-27	200049	687.596
2000-12-04	200050	689.605
2000-12-11	200051	678.27
2000-12-18	200052	681.687
2000-12-25	200053	679.407
2001-01-02	20011	695.598
2001-01-08	20012	688.822
2001-01-15	20013	665.714
2001-02-05	20016	641.414
2001-02-12	20017	632.732
2001-02-19	20018	621.492
2001-02-26	20019	630.322
2001-03-05	200110	638.536
2001-03-12	200111	646.516
2001-03-19	200112	659.504
2001-03-26	200113	672.346
2001-04-02	200114	673.12
2001-04-09	200115	678.476
2001-04-16	200116	685.818
2001-04-23	200117	670.234
2001-04-30	200118	666.46
2001-05-08	200119	673.145
2001-05-14	200120	684.302
2001-05-21	200121	686.08
2001-05-28	200122	684.454
2001-06-04	200123	692.044
2001-06-11	200124	691.368
2001-06-18	200125	680.81
2001-06-25	200126	693.134
2001-07-02	200127	683.658
2001-07-09	200128	678.45
2001-07-16	200129	673.018
2001-07-23	200130	662.396
2001-07-30	200131	609.816
2001-08-06	200132	599.652
2001-08-13	200133	607.134
2001-08-20	200134	602.764
2001-08-27	200135	579.33
2001-09-03	200136	580.076
2001-09-10	200137	574.892
2001-09-17	200138	557.802
2001-09-24	200139	546.434
2001-10-08	200141	518.664
2001-10-15	200142	497.348
2001-10-22	200143	502.724
2001-10-29	200144	514.474
2001-11-05	200145	495.452
2001-11-12	200146	491.458
2001-11-19	200147	515.3
2001-11-26	200148	526.366
2001-12-03	200149	536.506
2001-12-10	200150	522.278
2001-12-17	200151	505.756
2001-12-24	200152	494.748
2001-12-31	200153	499.39
2002-01-04	20021	489.97
2002-01-07	20022	473.904
2002-01-14	20023	429.768
2002-01-21	20024	410.446
2002-01-28	20025	420.422
2002-02-04	20026	448.856
2002-02-25	20029	457.302
2002-03-04	200210	478.912
2002-03-11	200211	503.534
2002-03-18	200212	508.516
2002-03-25	200213	503.828
2002-04-01	200214	494.89
2002-04-08	200215	508.296
2002-04-15	200216	502.946
2002-04-22	200217	496.082
2002-04-29	200218	511.45
2002-05-08	200219	508.36
2002-05-13	200220	491.446
2002-05-20	200221	486.838
2002-05-27	200222	478.558
2002-06-03	200223	465.966
2002-06-10	200224	473.246
2002-06-17	200225	478.212
2002-06-24	200226	537.442
2002-07-01	200227	532.814
2002-07-08	200228	530.592
2002-07-15	200229	526.696
2002-07-22	200230	517.858
2002-07-29	200231	514.934
2002-08-05	200232	514.706
2002-08-12	200233	509.592
2002-08-19	200234	518.488
2002-08-26	200235	519.13
2002-09-02	200236	515.154
2002-09-09	200237	504.16
2002-09-16	200238	496.188
2002-09-23	200239	491.96
2002-10-08	200241	474.257
2002-10-14	200242	471.458
2002-10-21	200243	473.878
2002-10-28	200244	464.112
2002-11-04	200245	473.948
2002-11-11	200246	448.488
2002-11-18	200247	428.182
2002-11-25	200248	419.004
2002-12-02	200249	421.932
2002-12-09	200250	416.854
2002-12-16	200251	428.016
2002-12-23	200252	426.236
2002-12-30	200253	411.54
2003-01-02	20031	401.546
2003-01-06	20032	415.536
2003-01-13	20033	438.94
2003-01-20	20034	441.652
2003-01-27	20035	449.563
2003-02-10	20037	452.059
2003-02-17	20038	452.249
2003-02-24	20039	453.603
2003-03-03	200310	453.491
2003-03-10	200311	440.155
2003-03-17	200312	437.54
2003-03-24	200313	438.689
2003-03-31	200314	448.728
2003-04-07	200315	449.645
2003-04-14	200316	469.039
2003-04-21	200317	451.384
2003-04-28	200318	443.151
2003-05-12	200320	441.281
2003-05-19	200321	451.614
2003-05-26	200322	460.643
2003-06-02	200323	458
2003-06-09	200324	450.821
2003-06-16	200325	449.282
2003-06-23	200326	436.554
2003-06-30	200327	429.269
2003-07-07	200328	434.973
2003-07-14	200329	436.153
2003-07-21	200330	425.172
2003-07-28	200331	420.302
2003-08-04	200332	425.706
2003-08-11	200333	420.642
2003-08-18	200334	416.028
2003-08-25	200335	410.435
2003-09-01	200336	416.852
2003-09-08	200337	409.277
2003-09-15	200338	401.554
2003-09-22	200339	398.987
2003-09-29	200340	390.498
2003-10-08	200341	396.869
2003-10-13	200342	396.869
2003-10-20	200343	394.475
2003-10-27	200344	382.892
2003-11-03	200345	381.546
2003-11-10	200346	369.775
2003-11-17	200347	372.15
2003-11-24	200348	387.511
2003-12-01	200349	395.535
2003-12-08	200350	396.848
2003-12-15	200351	392.901
2003-12-22	200352	397.516
2003-12-29	200353	395.365
2004-01-02	20041	395.616
2004-01-05	20042	405.726
2004-01-12	20043	414.526
2004-01-29	20045	423.813
2004-02-02	20046	440.714
2004-02-09	20047	454.611
2004-02-16	20048	468.741
2004-02-23	20049	459.528
2004-03-01	200410	463.339
2004-03-08	200411	455.189
2004-03-15	200412	471.963
2004-03-22	200413	474.512
2004-03-29	200414	477.829
2004-04-05	200415	486.657
2004-04-12	200416	467.829
2004-04-19	200417	449.172
2004-04-26	200418	432.466
2004-05-10	200420	421.296
2004-05-17	200421	419.117
2004-05-24	200422	413.122
2004-05-31	200423	419.339
2004-06-07	200424	398.935
2004-06-14	200425	386.319
2004-06-21	200426	383.818
2004-06-28	200427	374.067
2004-07-05	200428	379.864
2004-07-12	200429	371.004
2004-07-19	200430	377.74
2004-07-26	200431	367.767
2004-08-02	200432	364.821
2004-08-09	200433	360.526
2004-08-16	200434	348.828
2004-08-23	200435	344.142
2004-08-30	200436	344.515
2004-09-06	200437	341.267
2004-09-13	200438	350.224
2004-09-20	200439	382.686
2004-09-27	200440	375.657
2004-10-08	200441	380.872
2004-10-11	200442	367.778
2004-10-18	200443	353.65
2004-10-25	200444	351.69
2004-11-01	200445	344.749
2004-11-08	200446	351.576
2004-11-15	200447	361.197
2004-11-22	200448	362.29
2004-11-29	200449	355.415
2004-12-06	200450	352.567
2004-12-13	200451	343.071
2004-12-20	200452	337.578
2004-12-27	200453	333.027
2005-01-04	20052	324.836
2005-01-10	20053	327.951
2005-01-17	20054	319.242
2005-01-24	20055	322.969
2005-01-31	20056	316.016
2005-02-16	20058	324.983
2005-02-21	20059	336.608
2005-02-28	200510	336.545
2005-03-07	200511	339.253
2005-03-14	200512	328.586
2005-03-21	200513	314.189
2005-03-28	200514	309.718
2005-04-04	200515	317.489
2005-04-11	200516	320.42
2005-04-18	200517	304.083
2005-04-25	200518	292.653
2005-05-09	200520	279.47
2005-05-16	200521	276.769
2005-05-23	200522	270.849
2005-05-30	200523	264.33
2005-06-06	200524	276.189
2005-06-13	200525	274.26
2005-06-20	200526	278.21
2005-06-27	200527	274.109
2005-07-04	200528	254.769
2005-07-11	200529	251.322
2005-07-18	200530	247.978
2005-07-25	200531	259.752
2005-08-01	200532	269.697
2005-08-08	200533	283.79
2005-08-15	200534	288.03
2005-08-22	200535	286.384
2005-08-29	200536	290.003
2005-09-05	200537	299.328
2005-09-12	200538	307.21
2005-09-19	200539	302.766
2005-09-26	200540	289.98
2005-10-10	200542	291.423
2005-10-17	200543	290.451
2005-10-24	200544	283.267
2005-10-31	200545	277.806
2005-11-07	200546	279.005
2005-11-14	200547	276.581
2005-11-21	200548	280.399
2005-11-28	200549	277.027
2005-12-05	200550	271.993
2005-12-12	200551	281.182
2005-12-19	200552	284.496
2005-12-26	200553	290.281
2006-01-04	20061	299.27
2006-01-09	20062	307.086
2006-01-16	20063	310.683
2006-01-23	20064	316.692
2006-02-06	20066	325.812
2006-02-13	20067	325.043
2006-02-20	20068	323.677
2006-02-27	20069	325.424
2006-03-06	200610	316.006
2006-03-13	200611	318.891
2006-03-20	200612	325.62
2006-03-27	200613	332.268
2006-04-03	200614	345.823
2006-04-10	200615	355.533
2006-04-17	200616	359.567
2006-04-24	200617	360.255
2006-05-08	200619	391.724
2006-05-15	200620	416.816
2006-05-22	200621	416.794
2006-05-29	200622	437.795
2006-06-05	200623	430.958
2006-06-12	200624	416.178
2006-06-19	200625	430.27
2006-06-26	200626	445.823
2006-07-03	200627	457.604
2006-07-10	200628	455.387
2006-07-17	200629	446.271
2006-07-24	200630	447.228
2006-07-31	200631	414.615
2006-08-07	200632	406.558
2006-08-14	200633	411.62
2006-08-21	200634	417.564
2006-08-28	200635	434.022
2006-09-04	200636	437.308
2006-09-11	200637	436.962
2006-09-18	200638	447.557
2006-09-25	200639	448.751
2006-10-09	200641	464.161
2006-10-16	200642	465.1
2006-10-23	200643	460.929
2006-10-30	200644	463.88
2006-11-06	200645	466.873
2006-11-13	200646	458.872
2006-11-20	200647	478.637
2006-11-27	200648	504.046
2006-12-04	200649	524.02
2006-12-11	200650	532.053
2006-12-18	200651	559.204
2006-12-25	200652	562.564
2007-01-04	20071	577.065
2007-01-08	20072	619.97
2007-01-15	20073	672.186
2007-01-22	20074	719.435
2007-01-29	20075	696.921
2007-02-05	20076	689.155
2007-02-12	20077	757.466
2007-02-26	20079	764.571
2007-03-05	200710	778.645
2007-03-12	200711	810.23
2007-03-19	200712	837.299
2007-03-26	200713	868.12
2007-04-02	200714	904.802
2007-04-09	200715	973.492
2007-04-16	200716	1034.68
2007-04-23	200717	1098.06
2007-04-30	200718	1114.14
2007-05-08	200719	1162.76
2007-05-14	200720	1179.11
2007-05-21	200721	1265.65
2007-05-28	200722	1271.18
2007-06-04	200723	1142.84
2007-06-11	200724	1267.91
2007-06-18	200725	1300.34
2007-06-25	200726	1179.27
2007-07-02	200727	1115.59
2007-07-09	200728	1135.97
2007-07-16	200729	1130.67
2007-07-23	200730	1263.89
2007-07-30	200731	1343.23
2007-08-06	200732	1401.58
2007-08-13	200733	1378.55
2007-08-20	200734	1464.86
2007-08-27	200735	1508
2007-09-03	200736	1550.47
2007-09-10	200737	1521.45
2007-09-17	200738	1578.18
2007-09-24	200739	1573.68
2007-10-08	200741	1615.52
2007-10-15	200742	1593.86
2007-10-22	200743	1493.8
2007-10-29	200744	1490.4
2007-11-05	200745	1415.73
2007-11-12	200746	1354.71
2007-11-19	200747	1357.31
2007-11-26	200748	1303.68
2007-12-03	200749	1346.47
2007-12-10	200750	1405.61
2007-12-17	200751	1407.95
2007-12-24	200752	1501.52
2008-01-02	20081	1568.7
2008-01-07	20082	1616.7
2008-01-14	20083	1622.23
2008-01-21	20084	1483.89
2008-01-28	20085	1391.39
2008-02-04	20086	1446.57
2008-02-13	20087	1441.65
2008-02-18	20088	1486.65
2008-02-25	20089	1418.5
2008-03-03	200810	1460.75
2008-03-10	200811	1351.33
2008-03-17	200812	1197.73
2008-03-24	200813	1195.25
2008-03-31	200814	1076.51
2008-04-07	200815	1122.12
2008-04-14	200816	1037.76
2008-04-21	200817	1027.44
2008-04-28	200818	1119.01
2008-05-05	200819	1160.82
2008-05-12	200820	1181.02
2008-05-19	200821	1129.08
2008-05-26	200822	1087.63
2008-06-02	200823	1073.73
2008-06-10	200824	937.266
2008-06-16	200825	850.166
2008-06-23	200826	850.878
2008-06-30	200827	832.196
2008-07-07	200828	905.851
2008-07-14	200829	869.82
2008-07-21	200830	898.178
2008-07-28	200831	889.689
2008-08-04	200832	825.766
2008-08-11	200833	730.965
2008-08-18	200834	712.905
2008-08-25	200835	684.066
2008-09-01	200836	657.569
2008-09-08	200837	609.723
2008-09-16	200838	586.923
