# Supplementary material for: A heterogeneous artificial stock market model can benefit people against another financial crisis
Source: PLoS One. 2018 Jun 18;13(6):e0197935. doi: 10.1371/journal.pone.0197935 (PMC6005484; doi:10.1371/journal.pone.0197935)
Supplement: S1 Dataset — (ZIP) [file pone.0197935.s002.zip › 399300.xlsx]

## Sheet: 日度数据
date	closeprice
2006-09-01	1318.1
2006-09-04	1337.24
2006-09-05	1340.68
2006-09-06	1346.37
2006-09-07	1328.38
2006-09-08	1332.15
2006-09-11	1338.76
2006-09-12	1347.64
2006-09-13	1338.39
2006-09-14	1338.28
2006-09-15	1362.32
2006-09-18	1375.56
2006-09-19	1378.31
2006-09-20	1378.46
2006-09-21	1387.37
2006-09-22	1374.85
2006-09-25	1372.4
2006-09-26	1357.65
2006-09-27	1371.12
2006-09-28	1387
2006-09-29	1403.27
2006-10-09	1436.07
2006-10-10	1437.24
2006-10-11	1435.91
2006-10-12	1426.5
2006-10-13	1430.88
2006-10-16	1418.52
2006-10-17	1414.45
2006-10-18	1437.59
2006-10-19	1439.38
2006-10-20	1440.18
2006-10-23	1408.71
2006-10-24	1440.05
2006-10-25	1446.83
2006-10-26	1456.1
2006-10-27	1439.05
2006-10-30	1446.24
2006-10-31	1464.47
2006-11-01	1479.41
2006-11-02	1479.66
2006-11-03	1488.29
2006-11-06	1507.89
2006-11-07	1516.1
2006-11-08	1498.17
2006-11-09	1524.71
2006-11-10	1504.06
2006-11-13	1475.78
2006-11-14	1493.78
2006-11-15	1534.76
2006-11-16	1533.29
2006-11-17	1562.08
2006-11-20	1593.16
2006-11-21	1612.25
2006-11-22	1624.03
2006-11-23	1634.91
2006-11-24	1636.58
2006-11-27	1651.8
2006-11-28	1644.01
2006-11-29	1667.14
2006-11-30	1714.36
2006-12-01	1729.22
2006-12-04	1780.74
2006-12-05	1794.23
2006-12-06	1779.41
2006-12-07	1775.71
2006-12-08	1711.58
2006-12-11	1789.92
2006-12-12	1802.79
2006-12-13	1803.86
2006-12-14	1836.14
2006-12-15	1867.64
2006-12-18	1916.11
2006-12-19	1921.44
2006-12-20	1936.55
2006-12-21	1908.98
2006-12-22	1895.64
2006-12-25	1939.1
2006-12-26	1938.24
2006-12-27	1982.88
2006-12-28	1979.93
2006-12-29	2041.05
2007-01-04	2067.09
2007-01-05	2072.88
2007-01-08	2131.56
2007-01-09	2200.09
2007-01-10	2255.97
2007-01-11	2231.63
2007-01-12	2173.75
2007-01-15	2287.34
2007-01-16	2353.87
2007-01-17	2308.93
2007-01-18	2317.09
2007-01-19	2396.09
2007-01-22	2491.31
2007-01-23	2508.13
2007-01-24	2536.43
2007-01-25	2452.83
2007-01-26	2512.92
2007-01-29	2576.92
2007-01-30	2551.88
2007-01-31	2385.34
2007-02-01	2395.17
2007-02-02	2298
2007-02-05	2271.8
2007-02-06	2316.04
2007-02-07	2369.79
2007-02-08	2410.6
2007-02-09	2397.24
2007-02-12	2485.39
2007-02-13	2522.63
2007-02-14	2588.35
2007-02-15	2668.63
2007-02-16	2676.74
2007-02-26	2707.68
2007-02-27	2457.49
2007-02-28	2544.57
2007-03-01	2473.54
2007-03-02	2508.73
2007-03-05	2475.61
2007-03-06	2520.29
2007-03-07	2589.44
2007-03-08	2627.63
2007-03-09	2611.39
2007-03-12	2616.17
2007-03-13	2640.17
2007-03-14	2597.36
2007-03-15	2645.55
2007-03-16	2604.23
2007-03-19	2659.41
2007-03-20	2672.77
2007-03-21	2702.6
2007-03-22	2711.32
2007-03-23	2716.27
2007-03-26	2764.03
2007-03-27	2784.02
2007-03-28	2797.65
2007-03-29	2783.3
2007-03-30	2781.78
2007-04-02	2850.11
2007-04-03	2888.11
2007-04-04	2911.82
2007-04-05	2945.05
2007-04-06	2972.01
2007-04-09	3038.17
2007-04-10	3081.57
2007-04-11	3121.32
2007-04-12	3176.44
2007-04-13	3169.23
2007-04-16	3256
2007-04-17	3283.6
2007-04-18	3304.5
2007-04-19	3150.3
2007-04-20	3289.28
2007-04-23	3431.32
2007-04-24	3445.2
2007-04-25	3448.28
2007-04-26	3493.58
2007-04-27	3470.52
2007-04-30	3558.71
2007-05-08	3686.03
2007-05-09	3701.28
2007-05-10	3724.51
2007-05-11	3702.61
2007-05-14	3734.42
2007-05-15	3604.64
2007-05-16	3700.29
2007-05-17	3778.61
2007-05-18	3776.63
2007-05-21	3831.44
2007-05-22	3870.49
2007-05-23	3938.95
2007-05-24	3919.75
2007-05-25	3985.25
2007-05-28	4072.58
2007-05-29	4168.29
2007-05-30	3886.46
2007-05-31	3927.95
2007-06-01	3803.95
2007-06-04	3511.43
2007-06-05	3634.63
2007-06-06	3677.58
2007-06-07	3802.3
2007-06-08	3837.87
2007-06-11	3931.86
2007-06-12	4036.11
2007-06-13	4118.27
2007-06-14	4075.82
2007-06-15	4099.38
2007-06-18	4227.57
2007-06-19	4253
2007-06-20	4157.6
2007-06-21	4197.28
2007-06-22	4051.43
2007-06-25	3877.59
2007-06-26	3928.21
2007-06-27	4040.48
2007-06-28	3858.52
2007-06-29	3764.08
2007-07-02	3757.66
2007-07-03	3832.23
2007-07-04	3743.58
2007-07-05	3537.43
2007-07-06	3710.28
2007-07-09	3821.3
2007-07-10	3775.62
2007-07-11	3789.87
2007-07-12	3816.92
2007-07-13	3820.12
2007-07-16	3697.97
2007-07-17	3789.65
2007-07-18	3807.57
2007-07-19	3807
2007-07-20	3971.88
2007-07-23	4156.72
2007-07-24	4161.35
2007-07-25	4255.46
2007-07-26	4303.19
2007-07-27	4307.14
2007-07-30	4410.3
2007-07-31	4460.56
2007-08-01	4290.48
2007-08-02	4436.19
2007-08-03	4598.38
2007-08-06	4703.98
2007-08-07	4724.55
2007-08-08	4668.09
2007-08-09	4777.29
2007-08-10	4726.68
2007-08-13	4721.19
2007-08-14	4795.57
2007-08-15	4798.75
2007-08-16	4721.94
2007-08-17	4626.58
2007-08-20	4885.43
2007-08-21	4972.71
2007-08-22	5051.69
2007-08-23	5135.93
2007-08-24	5217.58
2007-08-27	5243.15
2007-08-28	5251.77
2007-08-29	5171.82
2007-08-30	5241.23
2007-08-31	5296.81
2007-09-03	5419.17
2007-09-04	5360.33
2007-09-05	5363.25
2007-09-06	5412.04
2007-09-07	5294.8
2007-09-10	5377.22
2007-09-11	5124.09
2007-09-12	5202.86
2007-09-13	5349.97
2007-09-14	5397.28
2007-09-17	5498.91
2007-09-18	5476.84
2007-09-19	5419.27
2007-09-20	5494.91
2007-09-21	5468.1
2007-09-24	5513.9
2007-09-25	5454.61
2007-09-26	5361.02
2007-09-27	5427.66
2007-09-28	5580.81
2007-10-08	5653.14
2007-10-09	5675.93
2007-10-10	5685.76
2007-10-11	5760.08
2007-10-12	5737.22
2007-10-15	5821.45
2007-10-16	5877.2
2007-10-17	5824.12
2007-10-18	5615.75
2007-10-19	5614.06
2007-10-22	5472.68
2007-10-23	5540.09
2007-10-24	5588.01
2007-10-25	5333.79
2007-10-26	5394.81
2007-10-29	5508.36
2007-10-30	5596.07
2007-10-31	5688.54
2007-11-01	5605.23
2007-11-02	5472.93
2007-11-05	5360.31
2007-11-06	5317.55
2007-11-07	5350.63
2007-11-08	5093.67
2007-11-09	5040.52
2007-11-12	4978.25
2007-11-13	4939.24
2007-11-14	5145.89
2007-11-15	5081.11
2007-11-16	5007.66
2007-11-19	4994.42
2007-11-20	5069.38
2007-11-21	4997.62
2007-11-22	4772.62
2007-11-23	4856.16
2007-11-26	4800.08
2007-11-27	4711.15
2007-11-28	4648.75
2007-11-29	4842.07
2007-11-30	4737.41
2007-12-03	4772.67
2007-12-04	4829.21
2007-12-05	4965.95
2007-12-06	4971.06
2007-12-07	5041.35
2007-12-10	5133.56
2007-12-11	5140
2007-12-12	5077.39
2007-12-13	4884.3
2007-12-14	4977.65
2007-12-17	4857.29
2007-12-18	4829.91
2007-12-19	4946.28
2007-12-20	5037.19
2007-12-21	5101.85
2007-12-24	5207.13
2007-12-25	5216.81
2007-12-26	5265.03
2007-12-27	5367.53
2007-12-28	5338.27
2008-01-02	5385.1
2008-01-03	5422.03
2008-01-04	5483.65
2008-01-07	5556.59
2008-01-08	5528.05
2008-01-09	5613.76
2008-01-10	5672.15
2008-01-11	5699.15
2008-01-14	5731.76
2008-01-15	5696.45
2008-01-16	5505.72
2008-01-17	5365.62
2008-01-18	5414.47
2008-01-21	5145.73
2008-01-22	4753.87
2008-01-23	4975.11
2008-01-24	5027.21
2008-01-25	5077.43
2008-01-28	4731.88
2008-01-29	4762.08
2008-01-30	4710.65
2008-01-31	4620.4
2008-02-01	4571.94
2008-02-04	4950.12
2008-02-05	4921.83
2008-02-13	4816.08
2008-02-14	4880.25
2008-02-15	4813.31
2008-02-18	4910.99
2008-02-19	5020.75
2008-02-20	4908.72
2008-02-21	4876.03
2008-02-22	4702.24
2008-02-25	4519.78
2008-02-26	4515.53
2008-02-27	4639.77
2008-02-28	4622.06
2008-02-29	4674.55
2008-03-03	4790.74
2008-03-04	4671.15
2008-03-05	4628.72
2008-03-06	4685.03
2008-03-07	4621.69
2008-03-10	4431.59
2008-03-11	4441.18
2008-03-12	4309.65
2008-03-13	4198.96
2008-03-14	4157.87
2008-03-17	3965.28
2008-03-18	3763.95
2008-03-19	3888.86
2008-03-20	4001.83
2008-03-21	4037.83
2008-03-24	3857.09
2008-03-25	3905.77
2008-03-26	3914.37
2008-03-27	3748.92
2008-03-28	3918.16
2008-03-31	3790.53
2008-04-01	3582.86
2008-04-02	3547.98
2008-04-03	3650.7
2008-04-07	3845.82
2008-04-08	3891.06
2008-04-09	3688.12
2008-04-10	3754.72
2008-04-11	3783.73
2008-04-14	3536.33
2008-04-15	3583.3
2008-04-16	3494.02
2008-04-17	3386.63
2008-04-18	3272.5
2008-04-21	3267.55
2008-04-22	3296.28
2008-04-23	3453.73
2008-04-24	3774.5
2008-04-25	3803.07
2008-04-28	3729.15
2008-04-29	3776.94
2008-04-30	3959.12
2008-05-05	4055.78
2008-05-06	4010.89
2008-05-07	3821.32
2008-05-08	3925.04
2008-05-09	3878.92
2008-05-12	3904.92
2008-05-13	3851.69
2008-05-14	3975.78
2008-05-15	3948.09
2008-05-16	3936.12
2008-05-19	3914.07
2008-05-20	3710.82
2008-05-21	3783.05
2008-05-22	3711.44
2008-05-23	3675.15
2008-05-26	3559.22
2008-05-27	3576.2
2008-05-28	3676.23
2008-05-29	3580.87
2008-05-30	3611.33
2008-06-02	3625.83
2008-06-03	3614.11
2008-06-04	3546.92
2008-06-05	3512.14
2008-06-06	3489.5
2008-06-10	3206.56
2008-06-11	3140.3
2008-06-12	3084.63
2008-06-13	2979.12
2008-06-16	2952.24
2008-06-17	2842.68
2008-06-18	2991.27
2008-06-19	2773.08
2008-06-20	2849.67
2008-06-23	2789.94
2008-06-24	2851.91
2008-06-25	2969.54
2008-06-26	2980.91
2008-06-27	2816.02
2008-06-30	2791.82
2008-07-01	2698.35
2008-07-02	2699.6
2008-07-03	2760.61
2008-07-04	2741.85
2008-07-07	2882.76
2008-07-08	2901.84
2008-07-09	3015.13
2008-07-10	2973.73
2008-07-11	2953.5
2008-07-14	2975.87
2008-07-15	2852.98
2008-07-16	2745.6
2008-07-17	2718.07
2008-07-18	2815.46
2008-07-21	2911.05
2008-07-22	2904.74
2008-07-23	2883.32
2008-07-24	2977.36
2008-07-25	2939.2
2008-07-28	2960.85
2008-07-29	2905.63
2008-07-30	2884.38
2008-07-31	2805.21
2008-08-01	2840.79
2008-08-04	2773.15
2008-08-05	2703.08
2008-08-06	2721.69
2008-08-07	2720.44
2008-08-08	2591.46
2008-08-11	2456.81
2008-08-12	2444.16
2008-08-13	2444.67
2008-08-14	2443.51
2008-08-15	2447.61
2008-08-18	2313.4
2008-08-19	2348.47
2008-08-20	2532.94
2008-08-21	2443.98
2008-08-22	2404.93
2008-08-25	2400.55
2008-08-26	2331.53
2008-08-27	2325.29
2008-08-28	2335.86
2008-08-29	2391.64
2008-09-01	2309.17
2008-09-02	2285.41
2008-09-03	2245.96
2008-09-04	2251.15
2008-09-05	2183.43
2008-09-08	2126.52
2008-09-09	2139.14
2008-09-10	2143.18
2008-09-11	2072.13
2008-09-12	2077.85
2008-09-16	2000.65
2008-09-17	1929.13
2008-09-18	1895.99
2008-09-19	2073.11
2008-09-22	2207.61
2008-09-23	2123.48
2008-09-24	2138.85
2008-09-25	2223.53
2008-09-26	2243.66
2008-10-06	2128.7
2008-10-07	2102.45
2008-10-08	2022.88
2008-10-09	1995.3
2008-10-10	1906.96
2008-10-13	1985.49
2008-10-14	1934.62
2008-10-15	1914.36
2008-10-16	1820.9
2008-10-17	1833.26
2008-10-20	1896.73
2008-10-21	1881.41
2008-10-22	1833.32
2008-10-23	1834.78
2008-10-24	1781.6
2008-10-27	1654.67
2008-10-28	1705.82
2008-10-29	1658.22
2008-10-30	1697.66
2008-10-31	1663.66
2008-11-03	1653.54
2008-11-04	1627.76
2008-11-05	1691.42
2008-11-06	1649.78
2008-11-07	1677.83
2008-11-10	1801.66
2008-11-11	1781.36
2008-11-12	1801.82
2008-11-13	1874.08
2008-11-14	1943.65
2008-11-17	1987.22
2008-11-18	1839.82
2008-11-19	1953.16
2008-11-20	1932.43
2008-11-21	1920.73
2008-11-24	1837.64
2008-11-25	1834.29
2008-11-26	1843.49
2008-11-27	1870.47
2008-11-28	1829.92
2008-12-01	1864.2
2008-12-02	1868.63
2008-12-03	1952.67
2008-12-04	1982.93
2008-12-05	2013.17
2008-12-08	2095.04
2008-12-09	2040.85
2008-12-10	2096.39
2008-12-11	2046.34
2008-12-12	1960.38
2008-12-15	1975.03
2008-12-16	1994.45
2008-12-17	2001.42
2008-12-18	2045.1
2008-12-19	2052.11
2008-12-22	2017.55
2008-12-23	1918.95
2008-12-24	1887.08
2008-12-25	1870.77
2008-12-26	1862.1
2008-12-29	1854.76
2008-12-30	1833.43
2008-12-31	1817.72
2009-01-05	1882.96
2009-01-06	1942.8
2009-01-07	1931.18
2009-01-08	1887.99
2009-01-09	1918.37
2009-01-12	1920.69
2009-01-13	1876.18
2009-01-14	1955.24
2009-01-15	1954.87
2009-01-16	1990.21
2009-01-19	2012.46
2009-01-20	2025.19
2009-01-21	2021.71
2009-01-22	2044.55
2009-01-23	2032.68
2009-02-02	2057.06
2009-02-03	2108.91
2009-02-04	2166.41
2009-02-05	2150.97
2009-02-06	2237.28
2009-02-09	2296.67
2009-02-10	2326.76
2009-02-11	2331.14
2009-02-12	2318.34
2009-02-13	2399.07
2009-02-16	2462.24
2009-02-17	2385.29
2009-02-18	2275.84
2009-02-19	2298.41
2009-02-20	2344.32
2009-02-23	2410.48
2009-02-24	2301.85
2009-02-25	2304.25
2009-02-26	2190.18
2009-02-27	2140.49
2009-03-02	2164.67
2009-03-03	2142.15
2009-03-04	2285.15
2009-03-05	2304.92
2009-03-06	2286.58
2009-03-09	2202.53
2009-03-10	2240.78
2009-03-11	2220.38
2009-03-12	2215.7
2009-03-13	2205.42
2009-03-16	2241.61
2009-03-17	2322.4
2009-03-18	2332.65
2009-03-19	2382.56
2009-03-20	2379.84
2009-03-23	2439.39
2009-03-24	2451.78
2009-03-25	2401.33
2009-03-26	2479.79
2009-03-27	2498.93
2009-03-30	2484.49
2009-03-31	2507.79
2009-04-01	2548.22
2009-04-02	2576.4
2009-04-03	2570.5
2009-04-07	2576.95
2009-04-08	2479.35
2009-04-09	2517.67
2009-04-10	2595.53
2009-04-13	2656.52
2009-04-14	2676.87
2009-04-15	2686.99
2009-04-16	2687.11
2009-04-17	2650.69
2009-04-20	2707.67
2009-04-21	2675.44
2009-04-22	2576.28
2009-04-23	2593.56
2009-04-24	2572.89
2009-04-27	2513.29
2009-04-28	2518.53
2009-04-29	2605.37
2009-04-30	2622.93
2009-05-04	2714.3
2009-05-05	2727.01
2009-05-06	2764.98
2009-05-07	2767.08
2009-05-08	2789.22
2009-05-11	2725.32
2009-05-12	2788.56
2009-05-13	2814.01
2009-05-14	2792.6
2009-05-15	2796.12
2009-05-18	2810.57
2009-05-19	2840.08
2009-05-20	2812.86
2009-05-21	2750.01
2009-05-22	2740.68
2009-05-25	2752.72
2009-05-26	2719.76
2009-05-27	2753.08
2009-06-01	2858.34
2009-06-02	2865.1
2009-06-03	2939.39
2009-06-04	2953.75
2009-06-05	2939.31
2009-06-08	2948.48
2009-06-09	2960.56
2009-06-10	2989.59
2009-06-11	2961.63
2009-06-12	2906.29
2009-06-15	2966.19
2009-06-16	2961.22
2009-06-17	3010.59
2009-06-18	3057.43
2009-06-19	3080
2009-06-22	3082.56
2009-06-23	3083.89
2009-06-24	3120.73
2009-06-25	3117.92
2009-06-26	3128.42
2009-06-29	3179.97
2009-06-30	3166.47
2009-07-01	3237.9
2009-07-02	3282.36
2009-07-03	3327.14
2009-07-06	3374.75
2009-07-07	3340.49
2009-07-08	3352.27
2009-07-09	3396.3
2009-07-10	3398.31
2009-07-13	3361.01
2009-07-14	3454.75
2009-07-15	3493.3
2009-07-16	3501.24
2009-07-17	3519.81
2009-07-20	3591.12
2009-07-21	3539.83
2009-07-22	3606.92
2009-07-23	3651.97
2009-07-24	3667.56
2009-07-27	3743.63
2009-07-28	3755.82
2009-07-29	3558.51
2009-07-30	3634.82
2009-07-31	3734.62
2009-08-03	3787.03
2009-08-04	3786.61
2009-08-05	3740.94
2009-08-06	3663.12
2009-08-07	3555.09
2009-08-10	3544.54
2009-08-11	3556.38
2009-08-12	3397.4
2009-08-13	3440.82
2009-08-14	3344.46
2009-08-17	3140.27
2009-08-18	3171.99
2009-08-19	3014.57
2009-08-20	3144.39
2009-08-21	3203.62
2009-08-24	3229.6
2009-08-25	3109.83
2009-08-26	3172.39
2009-08-27	3156.3
2009-08-28	3046.78
2009-08-31	2830.27
2009-09-01	2843.7
2009-09-02	2890.93
2009-09-03	3051.96
2009-09-04	3077.14
2009-09-07	3104.21
2009-09-08	3170.97
2009-09-09	3194.91
2009-09-10	3162.91
2009-09-11	3238.13
2009-09-14	3293.39
2009-09-15	3302.64
2009-09-16	3258.24
2009-09-17	3320.1
2009-09-18	3199.69
2009-09-21	3208.6
2009-09-22	3131.03
2009-09-23	3060.07
2009-09-24	3080.93
2009-09-25	3058.53
2009-09-28	2972.64
2009-09-29	2972.29
2009-09-30	3004.8

## Sheet: 周度数据
date	weekenum	averageprice
2006-09-01	200635	1318.1
2006-09-04	200636	1336.96
2006-09-11	200637	1345.08
2006-09-18	200638	1378.91
2006-09-25	200639	1378.29
2006-10-09	200641	1433.32
2006-10-16	200642	1430.02
2006-10-23	200643	1438.15
2006-10-30	200644	1471.61
2006-11-06	200645	1510.19
2006-11-13	200646	1519.94
2006-11-20	200647	1620.19
2006-11-27	200648	1681.31
2006-12-04	200649	1768.34
2006-12-11	200650	1820.07
2006-12-18	200651	1915.75
2006-12-25	200652	1976.24
2007-01-04	20071	2069.99
2007-01-08	20072	2198.6
2007-01-15	20073	2332.67
2007-01-22	20074	2500.32
2007-01-29	20075	2441.46
2007-02-05	20076	2353.09
2007-02-12	20077	2588.35
2007-02-26	20079	2538.4
2007-03-05	200710	2564.87
2007-03-12	200711	2620.69
2007-03-19	200712	2692.47
2007-03-26	200713	2782.16
2007-04-02	200714	2913.42
2007-04-09	200715	3117.35
2007-04-16	200716	3256.74
2007-04-23	200717	3457.78
2007-04-30	200718	3558.71
2007-05-08	200719	3703.61
2007-05-14	200720	3718.92
2007-05-21	200721	3909.18
2007-05-28	200722	3971.85
2007-06-04	200723	3692.76
2007-06-11	200724	4052.29
2007-06-18	200725	4177.37
2007-06-25	200726	3893.78
2007-07-02	200727	3716.24
2007-07-09	200728	3804.77
2007-07-16	200729	3814.81
2007-07-23	200730	4236.77
2007-07-30	200731	4439.18
2007-08-06	200732	4720.12
2007-08-13	200733	4732.81
2007-08-20	200734	5052.67
2007-08-27	200735	5240.96
2007-09-03	200736	5369.92
2007-09-10	200737	5290.28
2007-09-17	200738	5471.61
2007-09-24	200739	5467.6
2007-10-08	200741	5702.42
2007-10-15	200742	5750.51
2007-10-22	200743	5465.88
2007-10-29	200744	5574.23
2007-11-05	200745	5232.54
2007-11-12	200746	5030.43
2007-11-19	200747	4938.04
2007-11-26	200748	4747.89
2007-12-03	200749	4916.05
2007-12-10	200750	5042.58
2007-12-17	200751	4954.51
2007-12-24	200752	5278.96
2008-01-02	20081	5430.26
2008-01-07	20082	5613.94
2008-01-14	20083	5542.8
2008-01-21	20084	4995.87
2008-01-28	20085	4679.39
2008-02-04	20086	4935.98
2008-02-13	20087	4836.55
2008-02-18	20088	4883.75
2008-02-25	20089	4594.34
2008-03-03	200810	4679.47
2008-03-10	200811	4307.85
2008-03-17	200812	3931.55
2008-03-24	200813	3868.86
2008-03-31	200814	3643.02
2008-04-07	200815	3792.69
2008-04-14	200816	3454.55
2008-04-21	200817	3519.03
2008-04-28	200818	3821.74
2008-05-05	200819	3938.39
2008-05-12	200820	3923.32
2008-05-19	200821	3758.91
2008-05-26	200822	3600.77
2008-06-02	200823	3557.7
2008-06-10	200824	3102.65
2008-06-16	200825	2881.79
2008-06-23	200826	2881.66
2008-06-30	200827	2738.45
2008-07-07	200828	2945.39
2008-07-14	200829	2821.6
2008-07-21	200830	2923.14
2008-07-28	200831	2879.37
2008-08-04	200832	2701.97
2008-08-11	200833	2447.35
2008-08-18	200834	2408.74
2008-08-25	200835	2356.98
2008-09-01	200836	2255.02
2008-09-08	200837	2111.76
2008-09-16	200838	1974.72
2008-09-22	200839	2187.43
2008-10-06	200841	2031.26
2008-10-13	200842	1897.73
2008-10-20	200843	1845.57
2008-10-27	200844	1676.01
2008-11-03	200845	1660.06
2008-11-10	200846	1840.52
2008-11-17	200847	1926.67
2008-11-24	200848	1843.17
2008-12-01	200849	1936.32
2008-12-08	200850	2047.8
2008-12-15	200851	2013.62
2008-12-22	200852	1911.29
2008-12-29	200853	1835.3
2009-01-05	20092	1912.66
2009-01-12	20093	1939.44
2009-01-19	20094	2027.32
2009-02-02	20096	2144.13
2009-02-09	20097	2334.39
2009-02-16	20098	2353.22
2009-02-23	20099	2269.45
2009-03-02	200910	2236.69
2009-03-09	200911	2216.96
2009-03-16	200912	2331.81
2009-03-23	200913	2454.24
2009-03-30	200914	2537.48
2009-04-07	200915	2542.37
2009-04-13	200916	2671.64
2009-04-20	200917	2625.17
2009-04-27	200918	2565.03
2009-05-04	200919	2752.52
2009-05-11	200920	2783.32
2009-05-18	200921	2790.84
2009-05-25	200922	2741.85
2009-06-01	200923	2911.18
2009-06-08	200924	2953.31
2009-06-15	200925	3015.09
2009-06-22	200926	3106.71
2009-06-29	200927	3238.77
2009-07-06	200928	3372.43
2009-07-13	200929	3466.02
2009-07-20	200930	3611.48
2009-07-27	200931	3685.48
2009-08-03	200932	3706.56
2009-08-10	200933	3456.72
2009-08-17	200934	3134.97
2009-08-24	200935	3142.98
2009-08-31	200936	2938.8
2009-09-07	200937	3174.23
2009-09-14	200938	3274.81
2009-09-21	200939	3107.83
2009-09-28	200940	2983.24
