# Supplementary material for: A heterogeneous artificial stock market model can benefit people against another financial crisis
Source: PLoS One. 2018 Jun 18;13(6):e0197935. doi: 10.1371/journal.pone.0197935 (PMC6005484; doi:10.1371/journal.pone.0197935)
Supplement: S1 Dataset — (ZIP) [file pone.0197935.s002.zip › DJI.xlsx]

## Sheet: 日度数据
date	closeprice
2006-09-01	11464.1
2006-09-05	11469.3
2006-09-06	11406.2
2006-09-07	11331.4
2006-09-08	11392.1
2006-09-11	11396.8
2006-09-12	11498.1
2006-09-13	11543.3
2006-09-14	11527.4
2006-09-15	11560.8
2006-09-18	11555
2006-09-19	11540.9
2006-09-20	11613.2
2006-09-21	11533.2
2006-09-22	11508.1
2006-09-25	11575.8
2006-09-26	11669.4
2006-09-27	11689.2
2006-09-28	11718.5
2006-09-29	11679.1
2006-10-02	11670.4
2006-10-03	11727.3
2006-10-04	11850.6
2006-10-05	11866.7
2006-10-06	11850.2
2006-10-09	11857.8
2006-10-10	11867.2
2006-10-11	11852.1
2006-10-12	11947.7
2006-10-13	11960.5
2006-10-16	11980.6
2006-10-17	11950
2006-10-18	11992.7
2006-10-19	12011.7
2006-10-20	12002.4
2006-10-23	12116.9
2006-10-24	12127.9
2006-10-25	12134.7
2006-10-26	12163.7
2006-10-27	12090.3
2006-10-30	12086.5
2006-10-31	12080.7
2006-11-01	12031
2006-11-02	12018.5
2006-11-03	11986
2006-11-06	12105.5
2006-11-07	12156.8
2006-11-08	12176.5
2006-11-09	12103.3
2006-11-10	12108.4
2006-11-13	12131.9
2006-11-14	12218
2006-11-15	12251.7
2006-11-16	12305.8
2006-11-17	12342.6
2006-11-20	12316.5
2006-11-21	12321.6
2006-11-22	12327
2006-11-24	12280.2
2006-11-27	12121.7
2006-11-28	12136.5
2006-11-29	12226.7
2006-11-30	12221.9
2006-12-01	12194.1
2006-12-04	12283.9
2006-12-05	12331.6
2006-12-06	12309.2
2006-12-07	12278.4
2006-12-08	12307.5
2006-12-11	12328.5
2006-12-12	12315.6
2006-12-13	12317.5
2006-12-14	12416.8
2006-12-15	12445.5
2006-12-18	12441.3
2006-12-19	12471.3
2006-12-20	12463.9
2006-12-21	12421.2
2006-12-22	12343.2
2006-12-26	12407.6
2006-12-27	12510.6
2006-12-28	12501.5
2006-12-29	12463.1
2007-01-03	12474.5
2007-01-04	12480.7
2007-01-05	12398
2007-01-08	12423.5
2007-01-09	12416.6
2007-01-10	12442.2
2007-01-11	12515
2007-01-12	12556.1
2007-01-16	12582.6
2007-01-17	12577.1
2007-01-18	12567.9
2007-01-19	12565.5
2007-01-22	12477.2
2007-01-23	12533.8
2007-01-24	12621.8
2007-01-25	12502.6
2007-01-26	12487
2007-01-29	12490.8
2007-01-30	12523.3
2007-01-31	12621.7
2007-02-01	12673.7
2007-02-02	12653.5
2007-02-05	12661.7
2007-02-06	12666.3
2007-02-07	12666.9
2007-02-08	12637.6
2007-02-09	12580.8
2007-02-12	12552.5
2007-02-13	12654.9
2007-02-14	12741.9
2007-02-15	12765
2007-02-16	12767.6
2007-02-20	12786.6
2007-02-21	12738.4
2007-02-22	12686
2007-02-23	12647.5
2007-02-26	12632.3
2007-02-27	12216.2
2007-02-28	12268.6
2007-03-01	12234.3
2007-03-02	12114.1
2007-03-05	12050.4
2007-03-06	12207.6
2007-03-07	12192.5
2007-03-08	12260.7
2007-03-09	12276.3
2007-03-12	12318.6
2007-03-13	12076
2007-03-14	12133.4
2007-03-15	12159.7
2007-03-16	12110.4
2007-03-19	12226.2
2007-03-20	12288.1
2007-03-21	12447.5
2007-03-22	12461.1
2007-03-23	12481
2007-03-26	12469.1
2007-03-27	12397.3
2007-03-28	12300.4
2007-03-29	12348.8
2007-03-30	12354.4
2007-04-02	12382.3
2007-04-03	12510.3
2007-04-04	12530
2007-04-05	12560.2
2007-04-09	12569.1
2007-04-10	12573.9
2007-04-11	12484.6
2007-04-12	12553
2007-04-13	12612.1
2007-04-16	12720.5
2007-04-17	12773
2007-04-18	12803.8
2007-04-19	12808.6
2007-04-20	12962
2007-04-23	12919.4
2007-04-24	12953.9
2007-04-25	13089.9
2007-04-26	13105.5
2007-04-27	13120.9
2007-04-30	13062.9
2007-05-01	13136.1
2007-05-02	13211.9
2007-05-03	13241.4
2007-05-04	13264.6
2007-05-07	13313
2007-05-08	13309.1
2007-05-09	13362.9
2007-05-10	13215.1
2007-05-11	13326.2
2007-05-14	13346.8
2007-05-15	13383.8
2007-05-16	13487.5
2007-05-17	13476.7
2007-05-18	13556.5
2007-05-21	13542.9
2007-05-22	13540
2007-05-23	13525.6
2007-05-24	13441.1
2007-05-25	13507.3
2007-05-29	13521.3
2007-05-30	13633.1
2007-05-31	13627.6
2007-06-01	13668.1
2007-06-04	13676.3
2007-06-05	13595.5
2007-06-06	13465.7
2007-06-07	13266.7
2007-06-08	13424.4
2007-06-11	13425
2007-06-12	13295
2007-06-13	13482.4
2007-06-14	13553.7
2007-06-15	13639.5
2007-06-18	13613
2007-06-19	13635.4
2007-06-20	13489.4
2007-06-21	13545.8
2007-06-22	13360.3
2007-06-25	13352
2007-06-26	13337.7
2007-06-27	13427.7
2007-06-28	13422.3
2007-06-29	13408.6
2007-07-02	13535.4
2007-07-03	13577.3
2007-07-05	13565.8
2007-07-06	13611.7
2007-07-09	13650
2007-07-10	13501.7
2007-07-11	13577.9
2007-07-12	13861.7
2007-07-13	13907.2
2007-07-16	13951
2007-07-17	13971.5
2007-07-18	13918.2
2007-07-19	14000.4
2007-07-20	13851.1
2007-07-23	13943.4
2007-07-24	13717
2007-07-25	13785.1
2007-07-26	13473.6
2007-07-27	13265.5
2007-07-30	13358.3
2007-07-31	13212
2007-08-01	13362.4
2007-08-02	13463.3
2007-08-03	13181.9
2007-08-06	13468.8
2007-08-07	13504.3
2007-08-08	13657.9
2007-08-09	13270.7
2007-08-10	13239.5
2007-08-13	13236.5
2007-08-14	13028.9
2007-08-15	12861.5
2007-08-16	12845.8
2007-08-17	13079.1
2007-08-20	13121.4
2007-08-21	13090.9
2007-08-22	13236.1
2007-08-23	13235.9
2007-08-24	13378.9
2007-08-27	13322.1
2007-08-28	13041.9
2007-08-29	13289.3
2007-08-30	13238.7
2007-08-31	13357.7
2007-09-04	13448.9
2007-09-05	13305.5
2007-09-06	13363.4
2007-09-07	13113.4
2007-09-10	13127.9
2007-09-11	13308.4
2007-09-12	13291.6
2007-09-13	13424.9
2007-09-14	13442.5
2007-09-17	13403.4
2007-09-18	13739.4
2007-09-19	13815.6
2007-09-20	13766.7
2007-09-21	13820.2
2007-09-24	13759.1
2007-09-25	13778.6
2007-09-26	13878.1
2007-09-27	13912.9
2007-09-28	13895.6
2007-10-01	14087.5
2007-10-02	14047.3
2007-10-03	13968
2007-10-04	13974.3
2007-10-05	14066
2007-10-08	14043.7
2007-10-09	14164.5
2007-10-10	14078.7
2007-10-11	14015.1
2007-10-12	14093.1
2007-10-15	13984.8
2007-10-16	13912.9
2007-10-17	13892.5
2007-10-18	13889
2007-10-19	13522
2007-10-22	13567
2007-10-23	13676.2
2007-10-24	13675.2
2007-10-25	13671.9
2007-10-26	13806.7
2007-10-29	13870.3
2007-10-30	13792.5
2007-10-31	13930
2007-11-01	13567.9
2007-11-02	13595.1
2007-11-05	13543.4
2007-11-06	13660.9
2007-11-07	13300
2007-11-08	13266.3
2007-11-09	13042.7
2007-11-12	12987.5
2007-11-13	13307.1
2007-11-14	13231
2007-11-15	13110
2007-11-16	13176.8
2007-11-19	12958.4
2007-11-20	13010.1
2007-11-21	12799
2007-11-23	12980.9
2007-11-26	12743.4
2007-11-27	12958.4
2007-11-28	13289.5
2007-11-29	13311.7
2007-11-30	13371.7
2007-12-03	13314.6
2007-12-04	13248.7
2007-12-05	13445
2007-12-06	13619.9
2007-12-07	13625.6
2007-12-10	13727
2007-12-11	13432.8
2007-12-12	13473.9
2007-12-13	13518
2007-12-14	13339.9
2007-12-17	13167.2
2007-12-18	13232.5
2007-12-19	13207.3
2007-12-20	13245.6
2007-12-21	13450.6
2007-12-24	13549.3
2007-12-26	13551.7
2007-12-27	13359.6
2007-12-28	13365.9
2007-12-31	13264.8
2008-01-02	13044
2008-01-03	13056.7
2008-01-04	12800.2
2008-01-07	12827.5
2008-01-08	12589.1
2008-01-09	12735.3
2008-01-10	12853.1
2008-01-11	12606.3
2008-01-14	12778.1
2008-01-15	12501.1
2008-01-16	12466.2
2008-01-17	12159.2
2008-01-18	12099.3
2008-01-22	11971.2
2008-01-23	12270.2
2008-01-24	12378.6
2008-01-25	12207.2
2008-01-28	12383.9
2008-01-29	12480.3
2008-01-30	12442.8
2008-01-31	12650.4
2008-02-01	12743.2
2008-02-04	12635.2
2008-02-05	12265.1
2008-02-06	12200.1
2008-02-07	12247
2008-02-08	12182.1
2008-02-11	12240
2008-02-12	12373.4
2008-02-13	12552.2
2008-02-14	12377
2008-02-15	12348.2
2008-02-19	12337.2
2008-02-20	12427.3
2008-02-21	12284.3
2008-02-22	12381
2008-02-25	12570.2
2008-02-26	12684.9
2008-02-27	12694.3
2008-02-28	12582.2
2008-02-29	12266.4
2008-03-03	12258.9
2008-03-04	12213.8
2008-03-05	12255
2008-03-06	12040.4
2008-03-07	11893.7
2008-03-10	11740.1
2008-03-11	12156.8
2008-03-12	12110.2
2008-03-13	12145.7
2008-03-14	11951.1
2008-03-17	11972.2
2008-03-18	12392.7
2008-03-19	12099.7
2008-03-20	12361.3
2008-03-24	12548.6
2008-03-25	12532.6
2008-03-26	12422.9
2008-03-27	12302.5
2008-03-28	12216.4
2008-03-31	12262.9
2008-04-01	12654.4
2008-04-02	12605.8
2008-04-03	12626
2008-04-04	12609.4
2008-04-07	12612.4
2008-04-08	12576.4
2008-04-09	12527.3
2008-04-10	12582
2008-04-11	12325.4
2008-04-14	12302.1
2008-04-15	12362.5
2008-04-16	12619.3
2008-04-17	12620.5
2008-04-18	12849.4
2008-04-21	12825
2008-04-22	12720.2
2008-04-23	12763.2
2008-04-24	12849
2008-04-25	12891.9
2008-04-28	12871.8
2008-04-29	12831.9
2008-04-30	12820.1
2008-05-01	13010
2008-05-02	13058.2
2008-05-05	12969.5
2008-05-06	13020.8
2008-05-07	12814.4
2008-05-08	12866.8
2008-05-09	12745.9
2008-05-12	12876.3
2008-05-13	12832.2
2008-05-14	12898.4
2008-05-15	12992.7
2008-05-16	12986.8
2008-05-19	13028.2
2008-05-20	12828.7
2008-05-21	12601.2
2008-05-22	12625.6
2008-05-23	12479.6
2008-05-27	12548.4
2008-05-28	12594
2008-05-29	12646.2
2008-05-30	12638.3
2008-06-02	12503.8
2008-06-03	12402.9
2008-06-04	12390.5
2008-06-05	12604.5
2008-06-06	12209.8
2008-06-09	12280.3
2008-06-10	12289.8
2008-06-11	12083.8
2008-06-12	12141.6
2008-06-13	12307.4
2008-06-16	12269.1
2008-06-17	12160.3
2008-06-18	12029.1
2008-06-19	12063.1
2008-06-20	11842.7
2008-06-23	11842.4
2008-06-24	11807.4
2008-06-25	11811.8
2008-06-26	11453.4
2008-06-27	11346.5
2008-06-30	11350
2008-07-01	11382.3
2008-07-02	11215.5
2008-07-03	11288.5
2008-07-07	11232
2008-07-08	11384.2
2008-07-09	11147.4
2008-07-10	11229
2008-07-11	11100.5
2008-07-14	11055.2
2008-07-15	10962.5
2008-07-16	11239.3
2008-07-17	11446.7
2008-07-18	11496.6
2008-07-21	11467.3
2008-07-22	11602.5
2008-07-23	11632.4
2008-07-24	11349.3
2008-07-25	11370.7
2008-07-28	11131.1
2008-07-29	11397.6
2008-07-30	11583.7
2008-07-31	11378
2008-08-01	11326.3
2008-08-04	11284.1
2008-08-05	11615.8
2008-08-06	11656.1
2008-08-07	11431.4
2008-08-08	11734.3
2008-08-11	11782.4
2008-08-12	11642.5
2008-08-13	11533
2008-08-14	11615.9
2008-08-15	11659.9
2008-08-18	11479.4
2008-08-19	11348.5
2008-08-20	11417.4
2008-08-21	11430.2
2008-08-22	11628.1
2008-08-25	11386.2
2008-08-26	11412.9
2008-08-27	11502.5
2008-08-28	11715.2
2008-08-29	11543.5
2008-09-02	11516.9
2008-09-03	11532.9
2008-09-04	11188.2
2008-09-05	11221
2008-09-08	11510.7
2008-09-09	11230.7
2008-09-10	11268.9
2008-09-11	11433.7
2008-09-12	11422
2008-09-15	10917.5
2008-09-16	11059
2008-09-17	10609.7
2008-09-18	11019.7
2008-09-19	11388.4
2008-09-22	11015.7
2008-09-23	10854.2
2008-09-24	10825.2
2008-09-25	11022.1
2008-09-26	11143.1
2008-09-29	10365.5
2008-09-30	10850.7
2008-10-01	10831.1
2008-10-02	10482.9
2008-10-03	10325.4
2008-10-06	9955.5
2008-10-07	9447.11
2008-10-08	9258.1
2008-10-09	8579.19
2008-10-10	8451.19
2008-10-13	9387.61
2008-10-14	9310.99
2008-10-15	8577.91
2008-10-16	8979.26
2008-10-17	8852.22
2008-10-20	9265.43
2008-10-21	9033.66
2008-10-22	8519.21
2008-10-23	8691.25
2008-10-24	8378.95
2008-10-27	8175.77
2008-10-28	9065.12
2008-10-29	8990.96
2008-10-30	9180.69
2008-10-31	9325.01
2008-11-03	9319.83
2008-11-04	9625.28
2008-11-05	9139.27
2008-11-06	8695.79
2008-11-07	8943.81
2008-11-10	8870.54
2008-11-11	8693.96
2008-11-12	8282.66
2008-11-13	8835.25
2008-11-14	8497.31
2008-11-17	8273.58
2008-11-18	8424.75
2008-11-19	7997.28
2008-11-20	7552.29
2008-11-21	8046.42
2008-11-24	8443.39
2008-11-25	8479.47
2008-11-26	8726.61
2008-11-28	8829.04
2008-12-01	8149.09
2008-12-02	8419.09
2008-12-03	8591.69
2008-12-04	8376.24
2008-12-05	8635.42
2008-12-08	8934.18
2008-12-09	8691.33
2008-12-10	8761.42
2008-12-11	8565.09
2008-12-12	8629.68
2008-12-15	8564.53
2008-12-16	8924.14
2008-12-17	8824.34
2008-12-18	8604.99
2008-12-19	8579.11
2008-12-22	8519.77
2008-12-23	8419.49
2008-12-24	8468.48
2008-12-26	8515.55
2008-12-29	8483.93
2008-12-30	8668.39
2008-12-31	8776.39
2009-01-02	9034.69
2009-01-05	8952.89
2009-01-06	9015.1
2009-01-07	8769.7
2009-01-08	8742.46
2009-01-09	8599.18
2009-01-12	8473.97
2009-01-13	8448.56
2009-01-14	8200.14
2009-01-15	8212.49
2009-01-16	8281.22
2009-01-20	7949.09
2009-01-21	8228.1
2009-01-22	8122.8
2009-01-23	8077.56
2009-01-26	8116.03
2009-01-27	8174.73
2009-01-28	8375.45
2009-01-29	8149.01
2009-01-30	8000.86
2009-02-02	7936.83
2009-02-03	8078.36
2009-02-04	7956.66
2009-02-05	8063.07
2009-02-06	8280.59
2009-02-09	8270.87
2009-02-10	7888.88
2009-02-11	7939.53
2009-02-12	7932.76
2009-02-13	7850.41
2009-02-17	7552.6
2009-02-18	7555.63
2009-02-19	7465.95
2009-02-20	7365.67
2009-02-23	7114.78
2009-02-24	7350.94
2009-02-25	7270.89
2009-02-26	7182.08
2009-02-27	7062.93
2009-03-02	6763.29
2009-03-03	6726.02
2009-03-04	6875.84
2009-03-05	6594.44
2009-03-06	6626.94
2009-03-09	6547.05
2009-03-10	6926.49
2009-03-11	6930.4
2009-03-12	7170.06
2009-03-13	7223.98
2009-03-16	7216.97
2009-03-17	7395.7
2009-03-18	7486.58
2009-03-19	7400.8
2009-03-20	7278.38
2009-03-23	7775.86
2009-03-24	7659.97
2009-03-25	7749.81
2009-03-26	7924.56
2009-03-27	7776.18
2009-03-30	7522.02
2009-03-31	7608.92
2009-04-01	7761.6
2009-04-02	7978.08
2009-04-03	8017.59
2009-04-06	7975.85
2009-04-07	7789.56
2009-04-08	7837.11
2009-04-09	8083.38
2009-04-13	8057.81
2009-04-14	7920.18
2009-04-15	8029.62
2009-04-16	8125.43
2009-04-17	8131.33
2009-04-20	7841.73
2009-04-21	7969.56
2009-04-22	7886.57
2009-04-23	7957.06
2009-04-24	8076.29
2009-04-27	8025
2009-04-28	8016.95
2009-04-29	8185.73
2009-04-30	8168.12
2009-05-01	8212.41
2009-05-04	8426.74
2009-05-05	8410.65
2009-05-06	8512.28
2009-05-07	8409.85
2009-05-08	8574.65
2009-05-11	8418.77
2009-05-12	8469.11
2009-05-13	8284.89
2009-05-14	8331.32
2009-05-15	8268.64
2009-05-18	8504.08
2009-05-19	8474.85
2009-05-20	8422.04
2009-05-21	8292.13
2009-05-22	8277.32
2009-05-26	8473.49
2009-05-27	8300.02
2009-05-28	8403.8
2009-05-29	8500.33
2009-06-01	8721.44
2009-06-02	8740.87
2009-06-03	8675.28
2009-06-04	8750.24
2009-06-05	8763.13
2009-06-08	8764.49
2009-06-09	8763.06
2009-06-10	8739.02
2009-06-11	8770.92
2009-06-12	8799.26
2009-06-15	8612.13
2009-06-16	8504.67
2009-06-17	8497.18
2009-06-18	8555.6
2009-06-19	8539.73
2009-06-22	8339.01
2009-06-23	8322.91
2009-06-24	8299.86
2009-06-25	8472.4
2009-06-26	8438.39
2009-06-29	8529.38
2009-06-30	8447
2009-07-01	8504.06
2009-07-02	8280.74
2009-07-06	8324.87
2009-07-07	8163.6
2009-07-08	8178.41
2009-07-09	8183.17
2009-07-10	8146.52
2009-07-13	8331.68
2009-07-14	8359.49
2009-07-15	8616.21
2009-07-16	8711.82
2009-07-17	8743.94
2009-07-20	8848.15
2009-07-21	8915.94
2009-07-22	8881.26
2009-07-23	9069.29
2009-07-24	9093.24
2009-07-27	9108.51
2009-07-28	9096.72
2009-07-29	9070.72
2009-07-30	9154.46
2009-07-31	9171.61
2009-08-03	9286.56
2009-08-04	9320.19
2009-08-05	9280.97
2009-08-06	9256.26
2009-08-07	9370.07
2009-08-10	9337.95
2009-08-11	9241.45
2009-08-12	9361.61
2009-08-13	9398.19
2009-08-14	9321.4
2009-08-17	9135.34
2009-08-18	9217.94
2009-08-19	9279.16
2009-08-20	9350.05
2009-08-21	9505.96
2009-08-24	9509.28
2009-08-25	9539.29
2009-08-26	9543.52
2009-08-27	9580.63
2009-08-28	9544.2
2009-08-31	9496.28
2009-09-01	9310.6
2009-09-02	9280.67
2009-09-03	9344.61
2009-09-04	9441.27
2009-09-08	9497.34
2009-09-09	9547.22
2009-09-10	9627.48
2009-09-11	9605.41
2009-09-14	9626.8
2009-09-15	9683.41
2009-09-16	9791.71
2009-09-17	9783.92
2009-09-18	9820.2
2009-09-21	9778.86
2009-09-22	9829.87
2009-09-23	9748.55
2009-09-24	9707.44
2009-09-25	9665.19
2009-09-28	9789.36
2009-09-29	9742.2
2009-09-30	9712.28
2009-10-01	9509.28

## Sheet: 周度数据
date	weekenum	averageprice
2006-09-01	200635	11464.1
2006-09-05	200636	11399.8
2006-09-11	200637	11505.3
2006-09-18	200638	11550.1
2006-09-25	200639	11666.4
2006-10-02	200640	11793
2006-10-09	200641	11897.1
2006-10-16	200642	11987.5
2006-10-23	200643	12126.7
2006-10-30	200644	12040.6
2006-11-06	200645	12130.1
2006-11-13	200646	12250
2006-11-20	200647	12311.3
2006-11-27	200648	12180.2
2006-12-04	200649	12302.1
2006-12-11	200650	12364.8
2006-12-18	200651	12428.2
2006-12-26	200652	12470.7
2007-01-03	20071	12451.1
2007-01-08	20072	12470.7
2007-01-16	20073	12573.3
2007-01-22	20074	12524.5
2007-01-29	20075	12592.6
2007-02-05	20076	12642.7
2007-02-12	20077	12696.4
2007-02-20	20078	12714.6
2007-02-26	20079	12293.1
2007-03-05	200710	12197.5
2007-03-12	200711	12159.6
2007-03-19	200712	12380.8
2007-03-26	200713	12374
2007-04-02	200714	12495.7
2007-04-09	200715	12558.5
2007-04-16	200716	12813.6
2007-04-23	200717	13037.9
2007-04-30	200718	13183.4
2007-05-07	200719	13305.3
2007-05-14	200720	13450.3
2007-05-21	200721	13511.4
2007-05-29	200722	13612.5
2007-06-04	200723	13485.7
2007-06-11	200724	13479.1
2007-06-18	200725	13528.8
2007-06-25	200726	13389.7
2007-07-02	200727	13572.6
2007-07-09	200728	13699.7
2007-07-16	200729	13938.4
2007-07-23	200730	13636.9
2007-07-30	200731	13315.6
2007-08-06	200732	13428.2
2007-08-13	200733	13010.4
2007-08-20	200734	13212.6
2007-08-27	200735	13249.9
2007-09-04	200736	13307.8
2007-09-10	200737	13319.1
2007-09-17	200738	13709.1
2007-09-24	200739	13844.9
2007-10-01	200740	14028.6
2007-10-08	200741	14079
2007-10-15	200742	13840.3
2007-10-22	200743	13679.4
2007-10-29	200744	13751.1
2007-11-05	200745	13362.7
2007-11-12	200746	13162.5
2007-11-19	200747	12937.1
2007-11-26	200748	13135
2007-12-03	200749	13450.7
2007-12-10	200750	13498.3
2007-12-17	200751	13260.6
2007-12-24	200752	13456.6
2007-12-31	200753	13264.8
2008-01-02	20081	12967
2008-01-07	20082	12722.3
2008-01-14	20083	12400.8
2008-01-22	20084	12206.8
2008-01-28	20085	12540.1
2008-02-04	20086	12305.9
2008-02-11	20087	12378.2
2008-02-19	20088	12357.5
2008-02-25	20089	12559.6
2008-03-03	200810	12132.4
2008-03-10	200811	12020.8
2008-03-17	200812	12206.5
2008-03-24	200813	12404.6
2008-03-31	200814	12551.7
2008-04-07	200815	12524.7
2008-04-14	200816	12550.7
2008-04-21	200817	12809.9
2008-04-28	200818	12918.4
2008-05-05	200819	12883.5
2008-05-12	200820	12917.3
2008-05-19	200821	12712.7
2008-05-27	200822	12606.7
2008-06-02	200823	12422.3
2008-06-09	200824	12220.6
2008-06-16	200825	12072.8
2008-06-23	200826	11652.3
2008-06-30	200827	11309.1
2008-07-07	200828	11218.6
2008-07-14	200829	11240
2008-07-21	200830	11484.4
2008-07-28	200831	11363.3
2008-08-04	200832	11544.3
2008-08-11	200833	11646.7
2008-08-18	200834	11460.7
2008-08-25	200835	11512.1
2008-09-02	200836	11364.7
2008-09-08	200837	11373.2
2008-09-15	200838	10998.9
2008-09-22	200839	10972
2008-09-29	200840	10571.1
2008-10-06	200841	9138.22
2008-10-13	200842	9021.6
2008-10-20	200843	8777.7
2008-10-27	200844	8947.51
2008-11-03	200845	9144.8
2008-11-10	200846	8635.94
2008-11-17	200847	8058.86
2008-11-24	200848	8619.63
2008-12-01	200849	8434.31
2008-12-08	200850	8716.34
2008-12-15	200851	8699.42
2008-12-22	200852	8480.82
2008-12-29	200853	8642.9
2009-01-02	20091	9034.69
2009-01-05	20092	8815.87
2009-01-12	20093	8323.28
2009-01-20	20094	8094.39
2009-01-26	20095	8163.22
2009-02-02	20096	8063.1
2009-02-09	20097	7976.49
2009-02-17	20098	7484.96
2009-02-23	20099	7196.32
2009-03-02	200910	6717.31
2009-03-09	200911	6959.6
2009-03-16	200912	7355.69
2009-03-23	200913	7777.28
2009-03-30	200914	7777.64
2009-04-06	200915	7921.48
2009-04-13	200916	8052.87
2009-04-20	200917	7946.24
2009-04-27	200918	8121.64
2009-05-04	200919	8466.83
2009-05-11	200920	8354.55
2009-05-18	200921	8394.08
2009-05-26	200922	8419.41
2009-06-01	200923	8730.19
2009-06-08	200924	8767.35
2009-06-15	200925	8541.86
2009-06-22	200926	8374.51
2009-06-29	200927	8440.29
2009-07-06	200928	8199.31
2009-07-13	200929	8552.63
2009-07-20	200930	8961.58
2009-07-27	200931	9120.4
2009-08-03	200932	9302.81
2009-08-10	200933	9332.12
2009-08-17	200934	9297.69
2009-08-24	200935	9543.38
2009-08-31	200936	9374.69
2009-09-08	200937	9569.36
2009-09-14	200938	9741.21
2009-09-21	200939	9745.98
2009-09-28	200940	9688.28
